# Supplementary material for: Molecular evolution of the vertebrate TLR1 gene family - a complex history of gene duplication, gene conversion, positive selection and co-evolution
Source: BMC Evol Biol. 2011 May 28;11:149. doi: 10.1186/1471-2148-11-149 (PMC3125219; doi:10.1186/1471-2148-11-149)
Supplement: Additional file 14 — The groups, correlation coefficients and distribution on human TLR1/2 tertiary structure of the inter-co-evolving sites in mammalian TLR1/2 pairs. Additional file 14 lists the groups, correlation coefficients and distribution on human TLR1/2 of inter-co-evolving sites in mammalian TLR1/2 pairs. [file 1471-2148-11-149-S14.TXT]

TLR1_2.sif
Pair
1_0 pp 2_27
1_148 pp 2_159
1_151 pp 2_15
1_151 pp 2_548
1_153 pp 2_418
1_165 pp 2_27
1_199 pp 2_70
1_244 pp 2_3
1_244 pp 2_166
1_244 pp 2_182
1_244 pp 2_261
1_264 pp 2_213
1_264 pp 2_501
1_267 pp 2_213
1_267 pp 2_501
1_272 pp 2_159
1_287 pp 2_27
1_300 pp 2_213
1_300 pp 2_501
1_304 pp 2_213
1_304 pp 2_501
1_308 pp 2_213
1_308 pp 2_501
1_310 pp 2_27
1_321 pp 2_270
1_345 pp 2_3
1_345 pp 2_4
1_345 pp 2_7
1_345 pp 2_8
1_345 pp 2_10
1_345 pp 2_22
1_345 pp 2_33
1_345 pp 2_37
1_345 pp 2_41
1_345 pp 2_43
1_345 pp 2_44
1_345 pp 2_54
1_345 pp 2_63
1_345 pp 2_69
1_345 pp 2_70
1_345 pp 2_73
1_345 pp 2_84
1_345 pp 2_86
1_345 pp 2_95
1_345 pp 2_109
1_345 pp 2_111
1_345 pp 2_114
1_345 pp 2_121
1_345 pp 2_132
1_345 pp 2_137
1_345 pp 2_147
1_345 pp 2_150
1_345 pp 2_163
1_345 pp 2_164
1_345 pp 2_166
1_345 pp 2_175
1_345 pp 2_182
1_345 pp 2_184
1_345 pp 2_187
1_345 pp 2_188
1_345 pp 2_191
1_345 pp 2_192
1_345 pp 2_198
1_345 pp 2_199
1_345 pp 2_201
1_345 pp 2_207
1_345 pp 2_208
1_345 pp 2_209
1_345 pp 2_211
1_345 pp 2_218
1_345 pp 2_221
1_345 pp 2_225
1_345 pp 2_233
1_345 pp 2_236
1_345 pp 2_238
1_345 pp 2_244
1_345 pp 2_245
1_345 pp 2_247
1_345 pp 2_250
1_345 pp 2_251
1_345 pp 2_254
1_345 pp 2_255
1_345 pp 2_259
1_345 pp 2_260
1_345 pp 2_261
1_345 pp 2_267
1_345 pp 2_268
1_345 pp 2_277
1_345 pp 2_278
1_345 pp 2_280
1_345 pp 2_282
1_345 pp 2_296
1_345 pp 2_299
1_345 pp 2_300
1_345 pp 2_302
1_345 pp 2_304
1_345 pp 2_305
1_345 pp 2_306
1_345 pp 2_331
1_345 pp 2_335
1_345 pp 2_337
1_345 pp 2_355
1_345 pp 2_364
1_345 pp 2_384
1_345 pp 2_393
1_345 pp 2_395
1_345 pp 2_400
1_345 pp 2_402
1_345 pp 2_408
1_345 pp 2_417
1_345 pp 2_430
1_345 pp 2_431
1_345 pp 2_439
1_345 pp 2_440
1_345 pp 2_447
1_345 pp 2_449
1_345 pp 2_450
1_345 pp 2_452
1_345 pp 2_453
1_345 pp 2_457
1_345 pp 2_470
1_345 pp 2_471
1_345 pp 2_478
1_345 pp 2_480
1_345 pp 2_498
1_345 pp 2_507
1_345 pp 2_508
1_345 pp 2_517
1_345 pp 2_520
1_345 pp 2_524
1_345 pp 2_526
1_345 pp 2_534
1_345 pp 2_541
1_345 pp 2_546
1_345 pp 2_549
1_345 pp 2_553
1_345 pp 2_561
1_345 pp 2_569
1_345 pp 2_570
1_345 pp 2_571
1_345 pp 2_575
1_345 pp 2_578
1_345 pp 2_580
1_345 pp 2_583
1_345 pp 2_587
1_347 pp 2_3
1_347 pp 2_4
1_347 pp 2_7
1_347 pp 2_8
1_347 pp 2_10
1_347 pp 2_22
1_347 pp 2_33
1_347 pp 2_37
1_347 pp 2_41
1_347 pp 2_43
1_347 pp 2_44
1_347 pp 2_54
1_347 pp 2_63
1_347 pp 2_69
1_347 pp 2_70
1_347 pp 2_73
1_347 pp 2_84
1_347 pp 2_86
1_347 pp 2_95
1_347 pp 2_109
1_347 pp 2_111
1_347 pp 2_114
1_347 pp 2_121
1_347 pp 2_132
1_347 pp 2_137
1_347 pp 2_147
1_347 pp 2_150
1_347 pp 2_163
1_347 pp 2_164
1_347 pp 2_166
1_347 pp 2_175
1_347 pp 2_182
1_347 pp 2_184
1_347 pp 2_187
1_347 pp 2_188
1_347 pp 2_191
1_347 pp 2_192
1_347 pp 2_198
1_347 pp 2_199
1_347 pp 2_201
1_347 pp 2_207
1_347 pp 2_208
1_347 pp 2_209
1_347 pp 2_211
1_347 pp 2_218
1_347 pp 2_221
1_347 pp 2_225
1_347 pp 2_233
1_347 pp 2_236
1_347 pp 2_238
1_347 pp 2_244
1_347 pp 2_245
1_347 pp 2_247
1_347 pp 2_250
1_347 pp 2_251
1_347 pp 2_254
1_347 pp 2_255
1_347 pp 2_259
1_347 pp 2_260
1_347 pp 2_261
1_347 pp 2_267
1_347 pp 2_268
1_347 pp 2_277
1_347 pp 2_278
1_347 pp 2_280
1_347 pp 2_282
1_347 pp 2_296
1_347 pp 2_299
1_347 pp 2_300
1_347 pp 2_302
1_347 pp 2_304
1_347 pp 2_305
1_347 pp 2_306
1_347 pp 2_331
1_347 pp 2_335
1_347 pp 2_337
1_347 pp 2_355
1_347 pp 2_364
1_347 pp 2_384
1_347 pp 2_393
1_347 pp 2_395
1_347 pp 2_400
1_347 pp 2_402
1_347 pp 2_408
1_347 pp 2_417
1_347 pp 2_430
1_347 pp 2_431
1_347 pp 2_439
1_347 pp 2_440
1_347 pp 2_447
1_347 pp 2_449
1_347 pp 2_450
1_347 pp 2_452
1_347 pp 2_453
1_347 pp 2_457
1_347 pp 2_470
1_347 pp 2_471
1_347 pp 2_478
1_347 pp 2_480
1_347 pp 2_498
1_347 pp 2_507
1_347 pp 2_508
1_347 pp 2_517
1_347 pp 2_520
1_347 pp 2_524
1_347 pp 2_526
1_347 pp 2_534
1_347 pp 2_541
1_347 pp 2_546
1_347 pp 2_549
1_347 pp 2_553
1_347 pp 2_561
1_347 pp 2_569
1_347 pp 2_570
1_347 pp 2_571
1_347 pp 2_575
1_347 pp 2_578
1_347 pp 2_580
1_347 pp 2_583
1_347 pp 2_587
1_369 pp 2_166
1_369 pp 2_182
1_370 pp 2_166
1_370 pp 2_182
1_370 pp 2_254
1_372 pp 2_166
1_372 pp 2_182
1_458 pp 2_33
1_458 pp 2_70
1_458 pp 2_121
1_465 pp 2_70
1_494 pp 2_27
1_527 pp 2_3
1_527 pp 2_4
1_527 pp 2_7
1_527 pp 2_8
1_527 pp 2_10
1_527 pp 2_21
1_527 pp 2_22
1_527 pp 2_33
1_527 pp 2_37
1_527 pp 2_41
1_527 pp 2_43
1_527 pp 2_44
1_527 pp 2_54
1_527 pp 2_63
1_527 pp 2_69
1_527 pp 2_70
1_527 pp 2_73
1_527 pp 2_84
1_527 pp 2_86
1_527 pp 2_95
1_527 pp 2_109
1_527 pp 2_111
1_527 pp 2_114
1_527 pp 2_121
1_527 pp 2_132
1_527 pp 2_137
1_527 pp 2_147
1_527 pp 2_150
1_527 pp 2_153
1_527 pp 2_160
1_527 pp 2_163
1_527 pp 2_164
1_527 pp 2_166
1_527 pp 2_175
1_527 pp 2_182
1_527 pp 2_184
1_527 pp 2_187
1_527 pp 2_188
1_527 pp 2_191
1_527 pp 2_192
1_527 pp 2_198
1_527 pp 2_199
1_527 pp 2_207
1_527 pp 2_208
1_527 pp 2_209
1_527 pp 2_211
1_527 pp 2_218
1_527 pp 2_221
1_527 pp 2_225
1_527 pp 2_233
1_527 pp 2_236
1_527 pp 2_238
1_527 pp 2_244
1_527 pp 2_245
1_527 pp 2_247
1_527 pp 2_250
1_527 pp 2_251
1_527 pp 2_254
1_527 pp 2_255
1_527 pp 2_259
1_527 pp 2_260
1_527 pp 2_261
1_527 pp 2_267
1_527 pp 2_268
1_527 pp 2_277
1_527 pp 2_278
1_527 pp 2_280
1_527 pp 2_282
1_527 pp 2_296
1_527 pp 2_299
1_527 pp 2_300
1_527 pp 2_302
1_527 pp 2_304
1_527 pp 2_305
1_527 pp 2_306
1_527 pp 2_331
1_527 pp 2_335
1_527 pp 2_337
1_527 pp 2_355
1_527 pp 2_364
1_527 pp 2_384
1_527 pp 2_393
1_527 pp 2_395
1_527 pp 2_400
1_527 pp 2_402
1_527 pp 2_408
1_527 pp 2_417
1_527 pp 2_430
1_527 pp 2_439
1_527 pp 2_440
1_527 pp 2_447
1_527 pp 2_449
1_527 pp 2_450
1_527 pp 2_452
1_527 pp 2_453
1_527 pp 2_457
1_527 pp 2_470
1_527 pp 2_471
1_527 pp 2_478
1_527 pp 2_480
1_527 pp 2_498
1_527 pp 2_507
1_527 pp 2_508
1_527 pp 2_517
1_527 pp 2_520
1_527 pp 2_524
1_527 pp 2_526
1_527 pp 2_534
1_527 pp 2_541
1_527 pp 2_546
1_527 pp 2_549
1_527 pp 2_553
1_527 pp 2_561
1_527 pp 2_569
1_527 pp 2_570
1_527 pp 2_571
1_527 pp 2_575
1_527 pp 2_578
1_527 pp 2_580
1_527 pp 2_583
1_527 pp 2_587
1_545 pp 2_27
1_545 pp 2_35
1_572 pp 2_159
1_653 pp 2_709
1_653 pp 2_769


TLR1_2.eda
InteractionStrength 
1_0 (pp) 2_27 = 0.5228
1_148 (pp) 2_159 = 0.5267
1_151 (pp) 2_15 = 0.5581
1_151 (pp) 2_548 = 0.5337
1_153 (pp) 2_418 = 0.5184
1_165 (pp) 2_27 = 0.5702
1_199 (pp) 2_70 = 0.5197
1_244 (pp) 2_3 = 0.5008
1_244 (pp) 2_166 = 0.5286
1_244 (pp) 2_182 = 0.5203
1_244 (pp) 2_261 = 0.5022
1_264 (pp) 2_213 = 0.5898
1_264 (pp) 2_501 = 0.6184
1_267 (pp) 2_213 = 0.5548
1_267 (pp) 2_501 = 0.5878
1_272 (pp) 2_159 = 0.5278
1_287 (pp) 2_27 = 0.5039
1_300 (pp) 2_213 = 0.5329
1_300 (pp) 2_501 = 0.5645
1_304 (pp) 2_213 = 0.5985
1_304 (pp) 2_501 = 0.6341
1_308 (pp) 2_213 = 0.6067
1_308 (pp) 2_501 = 0.6448
1_310 (pp) 2_27 = 0.5702
1_321 (pp) 2_270 = 0.6059
1_345 (pp) 2_3 = 0.7179
1_345 (pp) 2_4 = 0.6671
1_345 (pp) 2_7 = 0.6829
1_345 (pp) 2_8 = 0.5608
1_345 (pp) 2_10 = 0.7748
1_345 (pp) 2_22 = 0.6651
1_345 (pp) 2_33 = 0.6824
1_345 (pp) 2_37 = 0.5336
1_345 (pp) 2_41 = 0.6169
1_345 (pp) 2_43 = 0.6378
1_345 (pp) 2_44 = 0.6312
1_345 (pp) 2_54 = 0.6201
1_345 (pp) 2_63 = 0.6922
1_345 (pp) 2_69 = 0.6182
1_345 (pp) 2_70 = 0.5989
1_345 (pp) 2_73 = 0.61
1_345 (pp) 2_84 = 0.7142
1_345 (pp) 2_86 = 0.626
1_345 (pp) 2_95 = 0.5775
1_345 (pp) 2_109 = 0.5681
1_345 (pp) 2_111 = 0.718
1_345 (pp) 2_114 = 0.6307
1_345 (pp) 2_121 = 0.657
1_345 (pp) 2_132 = 0.5757
1_345 (pp) 2_137 = 0.6305
1_345 (pp) 2_147 = 0.6356
1_345 (pp) 2_150 = 0.5338
1_345 (pp) 2_163 = 0.6189
1_345 (pp) 2_164 = 0.5739
1_345 (pp) 2_166 = 0.7413
1_345 (pp) 2_175 = 0.5758
1_345 (pp) 2_182 = 0.7384
1_345 (pp) 2_184 = 0.6771
1_345 (pp) 2_187 = 0.5034
1_345 (pp) 2_188 = 0.6197
1_345 (pp) 2_191 = 0.6
1_345 (pp) 2_192 = 0.6301
1_345 (pp) 2_198 = 0.6004
1_345 (pp) 2_199 = 0.6216
1_345 (pp) 2_201 = 0.5008
1_345 (pp) 2_207 = 0.6992
1_345 (pp) 2_208 = 0.6172
1_345 (pp) 2_209 = 0.5762
1_345 (pp) 2_211 = 0.5692
1_345 (pp) 2_218 = 0.5945
1_345 (pp) 2_221 = 0.6942
1_345 (pp) 2_225 = 0.7293
1_345 (pp) 2_233 = 0.617
1_345 (pp) 2_236 = 0.614
1_345 (pp) 2_238 = 0.5916
1_345 (pp) 2_244 = 0.6727
1_345 (pp) 2_245 = 0.7221
1_345 (pp) 2_247 = 0.7306
1_345 (pp) 2_250 = 0.5641
1_345 (pp) 2_251 = 0.6327
1_345 (pp) 2_254 = 0.7236
1_345 (pp) 2_255 = 0.6774
1_345 (pp) 2_259 = 0.6185
1_345 (pp) 2_260 = 0.7085
1_345 (pp) 2_261 = 0.7039
1_345 (pp) 2_267 = 0.7144
1_345 (pp) 2_268 = 0.5841
1_345 (pp) 2_277 = 0.5164
1_345 (pp) 2_278 = 0.5909
1_345 (pp) 2_280 = 0.5591
1_345 (pp) 2_282 = 0.5557
1_345 (pp) 2_296 = 0.6504
1_345 (pp) 2_299 = 0.7218
1_345 (pp) 2_300 = 0.6826
1_345 (pp) 2_302 = 0.5832
1_345 (pp) 2_304 = 0.5981
1_345 (pp) 2_305 = 0.7088
1_345 (pp) 2_306 = 0.6908
1_345 (pp) 2_331 = 0.5691
1_345 (pp) 2_335 = 0.6088
1_345 (pp) 2_337 = 0.6104
1_345 (pp) 2_355 = 0.6253
1_345 (pp) 2_364 = 0.6264
1_345 (pp) 2_384 = 0.632
1_345 (pp) 2_393 = 0.5599
1_345 (pp) 2_395 = 0.5818
1_345 (pp) 2_400 = 0.6872
1_345 (pp) 2_402 = 0.6078
1_345 (pp) 2_408 = 0.7078
1_345 (pp) 2_417 = 0.6216
1_345 (pp) 2_430 = 0.6364
1_345 (pp) 2_431 = 0.5039
1_345 (pp) 2_439 = 0.6039
1_345 (pp) 2_440 = 0.7065
1_345 (pp) 2_447 = 0.6256
1_345 (pp) 2_449 = 0.6314
1_345 (pp) 2_450 = 0.6043
1_345 (pp) 2_452 = 0.6264
1_345 (pp) 2_453 = 0.6619
1_345 (pp) 2_457 = 0.576
1_345 (pp) 2_470 = 0.6341
1_345 (pp) 2_471 = 0.5493
1_345 (pp) 2_478 = 0.6226
1_345 (pp) 2_480 = 0.5748
1_345 (pp) 2_498 = 0.531
1_345 (pp) 2_507 = 0.5527
1_345 (pp) 2_508 = 0.62
1_345 (pp) 2_517 = 0.5972
1_345 (pp) 2_520 = 0.636
1_345 (pp) 2_524 = 0.7004
1_345 (pp) 2_526 = 0.6336
1_345 (pp) 2_534 = 0.595
1_345 (pp) 2_541 = 0.6217
1_345 (pp) 2_546 = 0.5617
1_345 (pp) 2_549 = 0.5314
1_345 (pp) 2_553 = 0.7
1_345 (pp) 2_561 = 0.7207
1_345 (pp) 2_569 = 0.6352
1_345 (pp) 2_570 = 0.6334
1_345 (pp) 2_571 = 0.6271
1_345 (pp) 2_575 = 0.6357
1_345 (pp) 2_578 = 0.5973
1_345 (pp) 2_580 = 0.5417
1_345 (pp) 2_583 = 0.5382
1_345 (pp) 2_587 = 0.6114
1_347 (pp) 2_3 = 0.7452
1_347 (pp) 2_4 = 0.6778
1_347 (pp) 2_7 = 0.7039
1_347 (pp) 2_8 = 0.5369
1_347 (pp) 2_10 = 0.8152
1_347 (pp) 2_22 = 0.6737
1_347 (pp) 2_33 = 0.6901
1_347 (pp) 2_37 = 0.519
1_347 (pp) 2_41 = 0.6188
1_347 (pp) 2_43 = 0.64
1_347 (pp) 2_44 = 0.6589
1_347 (pp) 2_54 = 0.6552
1_347 (pp) 2_63 = 0.6968
1_347 (pp) 2_69 = 0.6265
1_347 (pp) 2_70 = 0.5765
1_347 (pp) 2_73 = 0.6382
1_347 (pp) 2_84 = 0.7273
1_347 (pp) 2_86 = 0.6532
1_347 (pp) 2_95 = 0.595
1_347 (pp) 2_109 = 0.5918
1_347 (pp) 2_111 = 0.7222
1_347 (pp) 2_114 = 0.6646
1_347 (pp) 2_121 = 0.6481
1_347 (pp) 2_132 = 0.6025
1_347 (pp) 2_137 = 0.6642
1_347 (pp) 2_147 = 0.6654
1_347 (pp) 2_150 = 0.5216
1_347 (pp) 2_163 = 0.6614
1_347 (pp) 2_164 = 0.5735
1_347 (pp) 2_166 = 0.7514
1_347 (pp) 2_175 = 0.5996
1_347 (pp) 2_182 = 0.7573
1_347 (pp) 2_184 = 0.6797
1_347 (pp) 2_187 = 0.5178
1_347 (pp) 2_188 = 0.6235
1_347 (pp) 2_191 = 0.6265
1_347 (pp) 2_192 = 0.6726
1_347 (pp) 2_198 = 0.6413
1_347 (pp) 2_199 = 0.6554
1_347 (pp) 2_201 = 0.5264
1_347 (pp) 2_207 = 0.7068
1_347 (pp) 2_208 = 0.6464
1_347 (pp) 2_209 = 0.6177
1_347 (pp) 2_211 = 0.601
1_347 (pp) 2_218 = 0.6244
1_347 (pp) 2_221 = 0.7017
1_347 (pp) 2_225 = 0.7398
1_347 (pp) 2_233 = 0.616
1_347 (pp) 2_236 = 0.6473
1_347 (pp) 2_238 = 0.6248
1_347 (pp) 2_244 = 0.6859
1_347 (pp) 2_245 = 0.7318
1_347 (pp) 2_247 = 0.7465
1_347 (pp) 2_250 = 0.5457
1_347 (pp) 2_251 = 0.6557
1_347 (pp) 2_254 = 0.7355
1_347 (pp) 2_255 = 0.704
1_347 (pp) 2_259 = 0.6559
1_347 (pp) 2_260 = 0.7269
1_347 (pp) 2_261 = 0.715
1_347 (pp) 2_267 = 0.7195
1_347 (pp) 2_268 = 0.5845
1_347 (pp) 2_277 = 0.5479
1_347 (pp) 2_278 = 0.6097
1_347 (pp) 2_280 = 0.6054
1_347 (pp) 2_282 = 0.5718
1_347 (pp) 2_296 = 0.6731
1_347 (pp) 2_299 = 0.7354
1_347 (pp) 2_300 = 0.7055
1_347 (pp) 2_302 = 0.6064
1_347 (pp) 2_304 = 0.604
1_347 (pp) 2_305 = 0.7192
1_347 (pp) 2_306 = 0.7006
1_347 (pp) 2_331 = 0.5934
1_347 (pp) 2_335 = 0.6448
1_347 (pp) 2_337 = 0.6444
1_347 (pp) 2_355 = 0.649
1_347 (pp) 2_364 = 0.6649
1_347 (pp) 2_384 = 0.656
1_347 (pp) 2_393 = 0.5674
1_347 (pp) 2_395 = 0.6108
1_347 (pp) 2_400 = 0.6907
1_347 (pp) 2_402 = 0.6495
1_347 (pp) 2_408 = 0.7239
1_347 (pp) 2_417 = 0.6502
1_347 (pp) 2_430 = 0.6658
1_347 (pp) 2_431 = 0.556
1_347 (pp) 2_439 = 0.6425
1_347 (pp) 2_440 = 0.7142
1_347 (pp) 2_447 = 0.6472
1_347 (pp) 2_449 = 0.6655
1_347 (pp) 2_450 = 0.635
1_347 (pp) 2_452 = 0.6548
1_347 (pp) 2_453 = 0.6809
1_347 (pp) 2_457 = 0.5772
1_347 (pp) 2_470 = 0.6319
1_347 (pp) 2_471 = 0.5533
1_347 (pp) 2_478 = 0.6582
1_347 (pp) 2_480 = 0.6161
1_347 (pp) 2_498 = 0.5669
1_347 (pp) 2_507 = 0.5817
1_347 (pp) 2_508 = 0.648
1_347 (pp) 2_517 = 0.6201
1_347 (pp) 2_520 = 0.6632
1_347 (pp) 2_524 = 0.7059
1_347 (pp) 2_526 = 0.6673
1_347 (pp) 2_534 = 0.6261
1_347 (pp) 2_541 = 0.6617
1_347 (pp) 2_546 = 0.5779
1_347 (pp) 2_549 = 0.5339
1_347 (pp) 2_553 = 0.72
1_347 (pp) 2_561 = 0.7408
1_347 (pp) 2_569 = 0.6706
1_347 (pp) 2_570 = 0.6679
1_347 (pp) 2_571 = 0.6467
1_347 (pp) 2_575 = 0.6715
1_347 (pp) 2_578 = 0.6035
1_347 (pp) 2_580 = 0.5388
1_347 (pp) 2_583 = 0.5601
1_347 (pp) 2_587 = 0.6479
1_369 (pp) 2_166 = 0.5193
1_369 (pp) 2_182 = 0.502
1_370 (pp) 2_166 = 0.5234
1_370 (pp) 2_182 = 0.5125
1_370 (pp) 2_254 = 0.5045
1_372 (pp) 2_166 = 0.5103
1_372 (pp) 2_182 = 0.5036
1_458 (pp) 2_33 = 0.505
1_458 (pp) 2_70 = 0.5437
1_458 (pp) 2_121 = 0.5203
1_465 (pp) 2_70 = 0.5151
1_494 (pp) 2_27 = 0.5692
1_527 (pp) 2_3 = 0.6901
1_527 (pp) 2_4 = 0.6637
1_527 (pp) 2_7 = 0.6644
1_527 (pp) 2_8 = 0.5936
1_527 (pp) 2_10 = 0.7268
1_527 (pp) 2_21 = 0.5063
1_527 (pp) 2_22 = 0.6607
1_527 (pp) 2_33 = 0.6742
1_527 (pp) 2_37 = 0.5477
1_527 (pp) 2_41 = 0.6208
1_527 (pp) 2_43 = 0.6303
1_527 (pp) 2_44 = 0.6088
1_527 (pp) 2_54 = 0.5877
1_527 (pp) 2_63 = 0.6861
1_527 (pp) 2_69 = 0.6166
1_527 (pp) 2_70 = 0.6126
1_527 (pp) 2_73 = 0.5866
1_527 (pp) 2_84 = 0.6974
1_527 (pp) 2_86 = 0.6029
1_527 (pp) 2_95 = 0.5582
1_527 (pp) 2_109 = 0.5516
1_527 (pp) 2_111 = 0.7109
1_527 (pp) 2_114 = 0.602
1_527 (pp) 2_121 = 0.666
1_527 (pp) 2_132 = 0.5579
1_527 (pp) 2_137 = 0.6055
1_527 (pp) 2_147 = 0.6103
1_527 (pp) 2_150 = 0.5492
1_527 (pp) 2_153 = 0.5046
1_527 (pp) 2_160 = 0.5133
1_527 (pp) 2_163 = 0.5842
1_527 (pp) 2_164 = 0.5807
1_527 (pp) 2_166 = 0.7257
1_527 (pp) 2_175 = 0.5651
1_527 (pp) 2_182 = 0.7126
1_527 (pp) 2_184 = 0.6767
1_527 (pp) 2_187 = 0.5269
1_527 (pp) 2_188 = 0.6228
1_527 (pp) 2_191 = 0.5809
1_527 (pp) 2_192 = 0.5958
1_527 (pp) 2_198 = 0.569
1_527 (pp) 2_199 = 0.5933
1_527 (pp) 2_207 = 0.6918
1_527 (pp) 2_208 = 0.5992
1_527 (pp) 2_209 = 0.5447
1_527 (pp) 2_211 = 0.5548
1_527 (pp) 2_218 = 0.5699
1_527 (pp) 2_221 = 0.6854
1_527 (pp) 2_225 = 0.7169
1_527 (pp) 2_233 = 0.6218
1_527 (pp) 2_236 = 0.5911
1_527 (pp) 2_238 = 0.5654
1_527 (pp) 2_244 = 0.6627
1_527 (pp) 2_245 = 0.7097
1_527 (pp) 2_247 = 0.7117
1_527 (pp) 2_250 = 0.588
1_527 (pp) 2_251 = 0.6102
1_527 (pp) 2_254 = 0.7086
1_527 (pp) 2_255 = 0.6534
1_527 (pp) 2_259 = 0.5791
1_527 (pp) 2_260 = 0.6843
1_527 (pp) 2_261 = 0.6923
1_527 (pp) 2_267 = 0.707
1_527 (pp) 2_268 = 0.593
1_527 (pp) 2_277 = 0.5075
1_527 (pp) 2_278 = 0.5809
1_527 (pp) 2_280 = 0.5263
1_527 (pp) 2_282 = 0.5527
1_527 (pp) 2_296 = 0.6294
1_527 (pp) 2_299 = 0.7039
1_527 (pp) 2_300 = 0.6609
1_527 (pp) 2_302 = 0.5722
1_527 (pp) 2_304 = 0.6133
1_527 (pp) 2_305 = 0.6968
1_527 (pp) 2_306 = 0.6818
1_527 (pp) 2_331 = 0.5556
1_527 (pp) 2_335 = 0.5849
1_527 (pp) 2_337 = 0.5823
1_527 (pp) 2_355 = 0.6094
1_527 (pp) 2_364 = 0.5951
1_527 (pp) 2_384 = 0.6143
1_527 (pp) 2_393 = 0.5618
1_527 (pp) 2_395 = 0.5677
1_527 (pp) 2_400 = 0.6864
1_527 (pp) 2_402 = 0.578
1_527 (pp) 2_408 = 0.6924
1_527 (pp) 2_417 = 0.6019
1_527 (pp) 2_430 = 0.6136
1_527 (pp) 2_439 = 0.5747
1_527 (pp) 2_440 = 0.6995
1_527 (pp) 2_447 = 0.6123
1_527 (pp) 2_449 = 0.6016
1_527 (pp) 2_450 = 0.5759
1_527 (pp) 2_452 = 0.6056
1_527 (pp) 2_453 = 0.645
1_527 (pp) 2_457 = 0.5819
1_527 (pp) 2_470 = 0.6357
1_527 (pp) 2_471 = 0.5586
1_527 (pp) 2_478 = 0.5938
1_527 (pp) 2_480 = 0.5453
1_527 (pp) 2_498 = 0.5103
1_527 (pp) 2_507 = 0.5461
1_527 (pp) 2_508 = 0.6022
1_527 (pp) 2_517 = 0.5847
1_527 (pp) 2_520 = 0.617
1_527 (pp) 2_524 = 0.694
1_527 (pp) 2_526 = 0.6058
1_527 (pp) 2_534 = 0.5711
1_527 (pp) 2_541 = 0.5923
1_527 (pp) 2_546 = 0.5702
1_527 (pp) 2_549 = 0.5462
1_527 (pp) 2_553 = 0.6774
1_527 (pp) 2_561 = 0.6969
1_527 (pp) 2_569 = 0.6047
1_527 (pp) 2_570 = 0.6048
1_527 (pp) 2_571 = 0.6143
1_527 (pp) 2_575 = 0.606
1_527 (pp) 2_578 = 0.5977
1_527 (pp) 2_580 = 0.558
1_527 (pp) 2_583 = 0.5347
1_527 (pp) 2_587 = 0.5821
1_545 (pp) 2_27 = 0.6184
1_545 (pp) 2_35 = 0.5292
1_572 (pp) 2_159 = 0.7141
1_653 (pp) 2_709 = 0.5134
1_653 (pp) 2_769 = 0.5844


TLR1_2.noa
PeptideFun
1_18	 = Extracellular domain
1_25	 = Extracellular domainN-termLRRNT
1_28	 = Extracellular domainN-termLRRNT
1_49	 = Extracellular domainN-termLRR1
1_148	 = Extracellular domainCentralLRR5
1_151	 = Extracellular domainCentralLRR5
1_153	 = Extracellular domainCentralLRR5
1_165	 = Extracellular domainCentralLRR6
1_181	 = Extracellular domainCentralLRR6
1_199	 = Extracellular domainCentralLRR7
1_244	 = Extracellular domainCentralLRR9
1_264	 = Extracellular domainCentralligand bindingLRR9H2'
1_267	 = Extracellular domainCentralligand bindingLRR9H2'
1_272	 = Extracellular domainCentralligand bindingLRR10
1_275	 = Extracellular domainCentralligand bindingLRR10
1_287	 = Extracellular domainCentralligand bindingLRR10
1_300	 = Extracellular domainCentralligand bindingLRR11
1_304	 = Extracellular domainCentralligand bindingLRR11
1_308	 = Extracellular domainCentralligand bindingLRR11
1_310	 = Extracellular domainCentralligand bindingLRR11Dimerization
1_321	 = Extracellular domainCentralligand bindingLRR11H3'Dimerization
1_345	 = Extracellular domainC-termLRR12Dimerization
1_347	 = Extracellular domainC-termLRR13Dimerization
1_369	 = Extracellular domainC-termLRR13Dimerization
1_370	 = Extracellular domainC-termLRR14Dimerization
1_372	 = Extracellular domainC-termLRR14Dimerization
1_409	 = Extracellular domainC-termLRR15
1_458	 = Extracellular domainC-termLRR17GC
1_465	 = Extracellular domainC-termLRR17GC
1_494	 = Extracellular domainC-termLRR19GC
1_527	 = Extracellular domainC-termLRR20GC
1_545	 = Extracellular domainC-termLRRCT1GC
1_572	 = Extracellular domainC-termLRRCT2GC
1_653	 = TIR domainGC
1_664	 = TIR domainGC
2_3	 = Extracellular domain
2_4	 = Extracellular domain
2_7	 = Extracellular domain
2_8	 = Extracellular domain
2_10	 = Extracellular domain
2_15	 = Extracellular domain
2_21	 = Extracellular domain
2_22	 = Extracellular domain
2_27	 = Extracellular domainN-termLRRNT
2_33	 = Extracellular domainN-termLRRNT
2_37	 = Extracellular domainN-termLRRNT
2_41	 = Extracellular domainN-termLRRNT
2_43	 = Extracellular domainN-termLRRNT
2_44	 = Extracellular domainN-termLRRNT
2_54	 = Extracellular domainN-termLRR1
2_63	 = Extracellular domainN-termLRR1
2_69	 = Extracellular domainN-termLRR1
2_70	 = Extracellular domainN-termLRR1
2_73	 = Extracellular domainN-termLRR1
2_84	 = Extracellular domainN-termLRR2
2_86	 = Extracellular domainN-termLRR2
2_95	 = Extracellular domainN-termLRR2
2_109	 = Extracellular domainN-termLRR3
2_111	 = Extracellular domainN-termLRR3
2_114	 = Extracellular domainN-termLRR3
2_121	 = Extracellular domainN-termLRR3
2_132	 = Extracellular domainN-termLRR4
2_137	 = Extracellular domainN-termLRR4
2_147	 = Extracellular domainN-termLRR5
2_150	 = Extracellular domainCentralLRR5
2_153	 = Extracellular domainCentralLRR5
2_159	 = Extracellular domainCentralLRR5
2_160	 = Extracellular domainCentralLRR5
2_163	 = Extracellular domainCentralLRR5
2_164	 = Extracellular domainCentralLRR5
2_166	 = Extracellular domainCentralLRR5
2_175	 = Extracellular domainCentralLRR6
2_182	 = Extracellular domainCentralLRR6
2_184	 = Extracellular domainCentralLRR6
2_187	 = Extracellular domainCentralLRR6
2_188	 = Extracellular domainCentralLRR6
2_191	 = Extracellular domainCentralLRR6
2_192	 = Extracellular domainCentralLRR6
2_198	 = Extracellular domainCentralLRR7
2_199	 = Extracellular domainCentralLRR7
2_201	 = Extracellular domainCentralLRR7
2_207	 = Extracellular domainCentralLRR7
2_208	 = Extracellular domainCentralLRR7
2_209	 = Extracellular domainCentralLRR7
2_211	 = Extracellular domainCentralLRR7
2_213	 = Extracellular domainCentralLRR7H1
2_218	 = Extracellular domainCentralLRR7H1
2_221	 = Extracellular domainCentralLRR8
2_225	 = Extracellular domainCentralLRR8
2_233	 = Extracellular domainCentralLRR8
2_236	 = Extracellular domainCentralLRR8
2_238	 = Extracellular domainCentralLRR8
2_244	 = Extracellular domainCentralLRR8
2_245	 = Extracellular domainCentralLRR8
2_247	 = Extracellular domainCentralLRR9
2_250	 = Extracellular domainCentralLRR9
2_251	 = Extracellular domainCentralLRR9
2_254	 = Extracellular domainCentralLRR9
2_255	 = Extracellular domainCentralLRR9
2_259	 = Extracellular domainCentralLRR9259V (bird TLR2B)
2_260	 = Extracellular domainCentralLRR9
2_261	 = Extracellular domainCentralLRR9
2_267	 = Extracellular domainCentralLRR9H2ligand binding
2_268	 = Extracellular domainCentralLRR9H2ligand binding
2_277	 = Extracellular domainCentralLRR10ligand binding
2_278	 = Extracellular domainCentralLRR10ligand binding
2_280	 = Extracellular domainCentralLRR10ligand binding
2_282	 = Extracellular domainCentralLRR10ligand binding
2_296	 = Extracellular domainCentralLRR10ligand binding
2_299	 = Extracellular domainCentralLRR10ligand binding
2_300	 = Extracellular domainCentralLRR10ligand binding
2_302	 = Extracellular domainCentralLRR10ligand binding
2_304	 = Extracellular domainCentralLRR10ligand binding
2_305	 = Extracellular domainCentralLRR11ligand binding
2_306	 = Extracellular domainCentralLRR11ligand binding
2_331	 = Extracellular domainCentralLRR11ligand bindingDimerization
2_335	 = Extracellular domainC-termLRR12ligand bindingDimerization
2_337	 = Extracellular domainC-termLRR12ligand bindingDimerization
2_355	 = Extracellular domainC-termLRR12H3ligand bindingDimerization
2_364	 = Extracellular domainC-termLRR13Dimerization
2_384	 = Extracellular domainC-termLRR13Dimerization
2_393	 = Extracellular domainC-termLRR14Dimerization
2_395	 = Extracellular domainC-termLRR14Dimerization
2_400	 = Extracellular domainC-termLRR14
2_402	 = Extracellular domainC-termLRR14
2_408	 = Extracellular domainC-termLRR14H5
2_417	 = Extracellular domainC-termLRR15
2_418	 = Extracellular domainC-termLRR15
2_430	 = Extracellular domainC-termLRR15
2_431	 = Extracellular domainC-termLRR15
2_439	 = Extracellular domainC-termLRR16
2_440	 = Extracellular domainC-termLRR16
2_447	 = Extracellular domainC-termLRR16
2_449	 = Extracellular domainC-termLRR16
2_450	 = Extracellular domainC-termLRR16
2_452	 = Extracellular domainC-termLRR16
2_453	 = Extracellular domainC-termLRR16
2_457	 = Extracellular domainC-termLRR17
2_470	 = Extracellular domainC-termLRR17
2_471	 = Extracellular domainC-termLRR17
2_478	 = Extracellular domainC-termLRR18
2_480	 = Extracellular domainC-termLRR18
2_498	 = Extracellular domainC-termLRR19
2_501	 = Extracellular domainC-termLRR19
2_507	 = Extracellular domainC-termLRR19
2_508	 = Extracellular domainC-termLRR19
2_517	 = Extracellular domainC-termLRR19
2_520	 = Extracellular domainC-termLRR19
2_524	 = Extracellular domainC-termLRR20
2_526	 = Extracellular domainC-termLRR20
2_534	 = Extracellular domainC-termLRR20
2_541	 = Extracellular domainC-termLRRCT1
2_546	 = Extracellular domainC-termLRRCT1
2_548	 = Extracellular domainC-termLRRCT1
2_549	 = Extracellular domainC-termLRRCT1
2_553	 = Extracellular domainC-termLRRCT1
2_561	 = Extracellular domainC-termLRRCT1
2_569	 = Extracellular domainC-termLRRCT2
2_570	 = Extracellular domainC-termLRRCT2
2_571	 = Extracellular domainC-termLRRCT2
2_575	 = Extracellular domainC-termLRRCT2
2_578	 = Extracellular domainC-termLRRCT2
2_580	 = Extracellular domainC-termLRRCT2
2_583	 = Extracellular domainC-termLRRCT2
2_587	 = Extracellular domainC-termLRRCT2
2_618	 = C
2_619	 = C
2_632	 = C
2_636	 = TIR domain
2_638	 = TIR domain
2_652	 = TIR domain
2_662	 = TIR domain
2_666	 = TIR domain
2_667	 = TIR domain
2_709	 = TIR domain
2_769	 = TIR domain
