# Supplementary material for: Molecular evolution of the vertebrate TLR1 gene family - a complex history of gene duplication, gene conversion, positive selection and co-evolution
Source: BMC Evol Biol. 2011 May 28;11:149. doi: 10.1186/1471-2148-11-149 (PMC3125219; doi:10.1186/1471-2148-11-149)
Supplement: Additional file 15 — The groups, correlation coefficients and distribution on mouse TLR6/2 tertiary structures of the inter-co-evolving sites in mammalian TLR6/2 pairs. Additional file 15 lists the groups, correlation coefficients and distribution on mouse TLR6/2 tertiary structures of the inter-co-evolving sites in mammalian TLR6/2 pairs. [file 1471-2148-11-149-S15.TXT]

TLR6_2.sif
pair
6_8 pp 2_14
6_8 pp 2_20
6_8 pp 2_82
6_10 pp 2_7
6_16 pp 2_12
6_16 pp 2_26
6_16 pp 2_31
6_16 pp 2_38
6_16 pp 2_47
6_16 pp 2_50
6_16 pp 2_55
6_16 pp 2_59
6_16 pp 2_62
6_16 pp 2_64
6_16 pp 2_66
6_16 pp 2_67
6_16 pp 2_78
6_16 pp 2_88
6_16 pp 2_89
6_16 pp 2_91
6_16 pp 2_93
6_16 pp 2_98
6_16 pp 2_100
6_16 pp 2_104
6_16 pp 2_107
6_16 pp 2_110
6_16 pp 2_119
6_16 pp 2_122
6_16 pp 2_125
6_16 pp 2_135
6_16 pp 2_136
6_16 pp 2_140
6_16 pp 2_149
6_16 pp 2_155
6_16 pp 2_157
6_16 pp 2_160
6_16 pp 2_161
6_16 pp 2_167
6_16 pp 2_173
6_16 pp 2_183
6_16 pp 2_203
6_16 pp 2_206
6_16 pp 2_212
6_16 pp 2_214
6_16 pp 2_216
6_16 pp 2_217
6_16 pp 2_224
6_16 pp 2_240
6_16 pp 2_242
6_16 pp 2_249
6_16 pp 2_250
6_16 pp 2_257
6_16 pp 2_276
6_16 pp 2_283
6_16 pp 2_290
6_16 pp 2_293
6_16 pp 2_308
6_16 pp 2_313
6_16 pp 2_318
6_16 pp 2_326
6_16 pp 2_328
6_16 pp 2_330
6_16 pp 2_336
6_16 pp 2_341
6_16 pp 2_344
6_16 pp 2_345
6_16 pp 2_356
6_16 pp 2_360
6_16 pp 2_367
6_16 pp 2_369
6_16 pp 2_378
6_16 pp 2_392
6_16 pp 2_398
6_16 pp 2_399
6_16 pp 2_413
6_16 pp 2_415
6_16 pp 2_435
6_16 pp 2_443
6_16 pp 2_451
6_16 pp 2_477
6_16 pp 2_482
6_16 pp 2_486
6_16 pp 2_495
6_16 pp 2_505
6_16 pp 2_529
6_16 pp 2_535
6_16 pp 2_540
6_16 pp 2_551
6_16 pp 2_559
6_16 pp 2_565
6_16 pp 2_573
6_16 pp 2_582
6_16 pp 2_585
6_16 pp 2_586
6_19 pp 2_27
6_19 pp 2_29
6_22 pp 2_501
6_27 pp 2_15
6_27 pp 2_426
6_41 pp 2_3
6_41 pp 2_79
6_41 pp 2_215
6_63 pp 2_3
6_63 pp 2_4
6_63 pp 2_7
6_63 pp 2_22
6_63 pp 2_84
6_63 pp 2_111
6_63 pp 2_166
6_63 pp 2_182
6_63 pp 2_221
6_63 pp 2_245
6_63 pp 2_261
6_63 pp 2_267
6_63 pp 2_305
6_63 pp 2_523
6_63 pp 2_553
6_63 pp 2_561
6_68 pp 2_27
6_69 pp 2_523
6_70 pp 2_15
6_85 pp 2_501
6_90 pp 2_3
6_90 pp 2_4
6_90 pp 2_7
6_90 pp 2_33
6_90 pp 2_44
6_90 pp 2_73
6_90 pp 2_86
6_90 pp 2_111
6_90 pp 2_137
6_90 pp 2_147
6_90 pp 2_166
6_90 pp 2_182
6_90 pp 2_184
6_90 pp 2_192
6_90 pp 2_198
6_90 pp 2_244
6_90 pp 2_245
6_90 pp 2_254
6_90 pp 2_261
6_90 pp 2_267
6_90 pp 2_296
6_90 pp 2_300
6_90 pp 2_305
6_90 pp 2_306
6_90 pp 2_364
6_90 pp 2_384
6_90 pp 2_400
6_90 pp 2_417
6_90 pp 2_449
6_90 pp 2_480
6_90 pp 2_520
6_90 pp 2_524
6_90 pp 2_526
6_90 pp 2_541
6_90 pp 2_549
6_90 pp 2_553
6_94 pp 2_15
6_118 pp 2_204
6_118 pp 2_237
6_118 pp 2_404
6_118 pp 2_519
6_120 pp 2_61
6_120 pp 2_93
6_120 pp 2_204
6_156 pp 2_7
6_156 pp 2_453
6_158 pp 2_61
6_158 pp 2_204
6_173 pp 2_266
6_173 pp 2_490
6_179 pp 2_523
6_180 pp 2_33
6_180 pp 2_87
6_180 pp 2_160
6_180 pp 2_248
6_180 pp 2_383
6_181 pp 2_14
6_181 pp 2_20
6_181 pp 2_82
6_181 pp 2_124
6_185 pp 2_15
6_188 pp 2_85
6_188 pp 2_171
6_214 pp 2_10
6_214 pp 2_14
6_214 pp 2_20
6_214 pp 2_82
6_214 pp 2_569
6_217 pp 2_14
6_217 pp 2_20
6_217 pp 2_82
6_217 pp 2_124
6_222 pp 2_15
6_226 pp 2_501
6_233 pp 2_14
6_233 pp 2_20
6_233 pp 2_82
6_237 pp 2_15
6_237 pp 2_61
6_237 pp 2_93
6_237 pp 2_204
6_244 pp 2_14
6_244 pp 2_20
6_244 pp 2_82
6_244 pp 2_124
6_247 pp 2_14
6_247 pp 2_20
6_247 pp 2_82
6_247 pp 2_124
6_259 pp 2_10
6_266 pp 2_15
6_268 pp 2_501
6_269 pp 2_2
6_269 pp 2_31
6_269 pp 2_34
6_269 pp 2_36
6_269 pp 2_38
6_269 pp 2_39
6_269 pp 2_47
6_269 pp 2_50
6_269 pp 2_51
6_269 pp 2_52
6_269 pp 2_55
6_269 pp 2_59
6_269 pp 2_61
6_269 pp 2_62
6_269 pp 2_64
6_269 pp 2_65
6_269 pp 2_66
6_269 pp 2_71
6_269 pp 2_72
6_269 pp 2_77
6_269 pp 2_78
6_269 pp 2_83
6_269 pp 2_88
6_269 pp 2_90
6_269 pp 2_91
6_269 pp 2_93
6_269 pp 2_94
6_269 pp 2_96
6_269 pp 2_99
6_269 pp 2_100
6_269 pp 2_102
6_269 pp 2_107
6_269 pp 2_110
6_269 pp 2_112
6_269 pp 2_115
6_269 pp 2_119
6_269 pp 2_120
6_269 pp 2_123
6_269 pp 2_125
6_269 pp 2_126
6_269 pp 2_133
6_269 pp 2_134
6_269 pp 2_136
6_269 pp 2_138
6_269 pp 2_140
6_269 pp 2_145
6_269 pp 2_151
6_269 pp 2_157
6_269 pp 2_162
6_269 pp 2_165
6_269 pp 2_167
6_269 pp 2_170
6_269 pp 2_173
6_269 pp 2_180
6_269 pp 2_181
6_269 pp 2_183
6_269 pp 2_186
6_269 pp 2_189
6_269 pp 2_194
6_269 pp 2_197
6_269 pp 2_203
6_269 pp 2_204
6_269 pp 2_206
6_269 pp 2_212
6_269 pp 2_216
6_269 pp 2_219
6_269 pp 2_220
6_269 pp 2_228
6_269 pp 2_229
6_269 pp 2_230
6_269 pp 2_232
6_269 pp 2_234
6_269 pp 2_237
6_269 pp 2_239
6_269 pp 2_242
6_269 pp 2_246
6_269 pp 2_256
6_269 pp 2_276
6_269 pp 2_281
6_269 pp 2_283
6_269 pp 2_284
6_269 pp 2_287
6_269 pp 2_288
6_269 pp 2_293
6_269 pp 2_295
6_269 pp 2_298
6_269 pp 2_303
6_269 pp 2_307
6_269 pp 2_310
6_269 pp 2_313
6_269 pp 2_318
6_269 pp 2_320
6_269 pp 2_324
6_269 pp 2_328
6_269 pp 2_334
6_269 pp 2_336
6_269 pp 2_338
6_269 pp 2_341
6_269 pp 2_344
6_269 pp 2_345
6_269 pp 2_349
6_269 pp 2_353
6_269 pp 2_356
6_269 pp 2_359
6_269 pp 2_360
6_269 pp 2_363
6_269 pp 2_367
6_269 pp 2_369
6_269 pp 2_373
6_269 pp 2_376
6_269 pp 2_378
6_269 pp 2_379
6_269 pp 2_387
6_269 pp 2_390
6_269 pp 2_397
6_269 pp 2_399
6_269 pp 2_404
6_269 pp 2_407
6_269 pp 2_412
6_269 pp 2_415
6_269 pp 2_419
6_269 pp 2_420
6_269 pp 2_425
6_269 pp 2_429
6_269 pp 2_435
6_269 pp 2_438
6_269 pp 2_443
6_269 pp 2_448
6_269 pp 2_454
6_269 pp 2_456
6_269 pp 2_460
6_269 pp 2_463
6_269 pp 2_464
6_269 pp 2_473
6_269 pp 2_477
6_269 pp 2_482
6_269 pp 2_483
6_269 pp 2_484
6_269 pp 2_486
6_269 pp 2_495
6_269 pp 2_499
6_269 pp 2_502
6_269 pp 2_506
6_269 pp 2_509
6_269 pp 2_516
6_269 pp 2_527
6_269 pp 2_529
6_269 pp 2_532
6_269 pp 2_535
6_269 pp 2_547
6_269 pp 2_550
6_269 pp 2_551
6_269 pp 2_558
6_269 pp 2_559
6_269 pp 2_562
6_269 pp 2_565
6_269 pp 2_572
6_269 pp 2_576
6_269 pp 2_579
6_269 pp 2_581
6_269 pp 2_585
6_269 pp 2_586
6_289 pp 2_15
6_289 pp 2_61
6_289 pp 2_89
6_289 pp 2_90
6_289 pp 2_93
6_289 pp 2_98
6_289 pp 2_100
6_289 pp 2_104
6_289 pp 2_122
6_289 pp 2_125
6_289 pp 2_133
6_289 pp 2_135
6_289 pp 2_138
6_289 pp 2_149
6_289 pp 2_155
6_289 pp 2_161
6_289 pp 2_204
6_289 pp 2_212
6_289 pp 2_214
6_289 pp 2_217
6_289 pp 2_224
6_289 pp 2_230
6_289 pp 2_237
6_289 pp 2_242
6_289 pp 2_276
6_289 pp 2_290
6_289 pp 2_303
6_289 pp 2_330
6_289 pp 2_376
6_289 pp 2_398
6_289 pp 2_404
6_289 pp 2_407
6_289 pp 2_420
6_289 pp 2_451
6_289 pp 2_505
6_289 pp 2_540
6_289 pp 2_579
6_289 pp 2_582
6_291 pp 2_15
6_306 pp 2_34
6_306 pp 2_35
6_306 pp 2_74
6_306 pp 2_159
6_306 pp 2_209
6_306 pp 2_251
6_306 pp 2_501
6_313 pp 2_15
6_339 pp 2_213
6_339 pp 2_501
6_351 pp 2_3
6_351 pp 2_166
6_351 pp 2_182
6_351 pp 2_254
6_351 pp 2_261
6_364 pp 2_14
6_364 pp 2_20
6_364 pp 2_82
6_364 pp 2_124
6_372 pp 2_523
6_388 pp 2_12
6_388 pp 2_26
6_388 pp 2_47
6_388 pp 2_50
6_388 pp 2_55
6_388 pp 2_59
6_388 pp 2_64
6_388 pp 2_72
6_388 pp 2_89
6_388 pp 2_98
6_388 pp 2_100
6_388 pp 2_104
6_388 pp 2_107
6_388 pp 2_119
6_388 pp 2_122
6_388 pp 2_125
6_388 pp 2_135
6_388 pp 2_155
6_388 pp 2_157
6_388 pp 2_161
6_388 pp 2_173
6_388 pp 2_183
6_388 pp 2_186
6_388 pp 2_203
6_388 pp 2_212
6_388 pp 2_214
6_388 pp 2_216
6_388 pp 2_217
6_388 pp 2_224
6_388 pp 2_242
6_388 pp 2_249
6_388 pp 2_250
6_388 pp 2_257
6_388 pp 2_276
6_388 pp 2_287
6_388 pp 2_290
6_388 pp 2_293
6_388 pp 2_328
6_388 pp 2_330
6_388 pp 2_334
6_388 pp 2_341
6_388 pp 2_344
6_388 pp 2_353
6_388 pp 2_356
6_388 pp 2_360
6_388 pp 2_367
6_388 pp 2_378
6_388 pp 2_392
6_388 pp 2_398
6_388 pp 2_399
6_388 pp 2_413
6_388 pp 2_415
6_388 pp 2_435
6_388 pp 2_443
6_388 pp 2_451
6_388 pp 2_456
6_388 pp 2_477
6_388 pp 2_482
6_388 pp 2_486
6_388 pp 2_495
6_388 pp 2_497
6_388 pp 2_505
6_388 pp 2_516
6_388 pp 2_529
6_388 pp 2_535
6_388 pp 2_540
6_388 pp 2_554
6_388 pp 2_559
6_388 pp 2_565
6_388 pp 2_573
6_388 pp 2_582
6_388 pp 2_586
6_395 pp 2_14
6_395 pp 2_20
6_403 pp 2_3
6_403 pp 2_166
6_403 pp 2_182
6_403 pp 2_198
6_403 pp 2_247
6_403 pp 2_254
6_403 pp 2_255
6_403 pp 2_261
6_403 pp 2_520
6_412 pp 2_44
6_412 pp 2_137
6_412 pp 2_163
6_412 pp 2_192
6_412 pp 2_198
6_412 pp 2_199
6_412 pp 2_208
6_412 pp 2_259
6_412 pp 2_296
6_412 pp 2_364
6_412 pp 2_395
6_412 pp 2_430
6_412 pp 2_447
6_412 pp 2_449
6_412 pp 2_478
6_412 pp 2_480
6_412 pp 2_508
6_412 pp 2_520
6_412 pp 2_526
6_412 pp 2_541
6_412 pp 2_546
6_412 pp 2_549
6_412 pp 2_569
6_412 pp 2_587
6_427 pp 2_43
6_427 pp 2_54
6_427 pp 2_86
6_427 pp 2_114
6_427 pp 2_132
6_427 pp 2_137
6_427 pp 2_147
6_427 pp 2_163
6_427 pp 2_182
6_427 pp 2_192
6_427 pp 2_198
6_427 pp 2_199
6_427 pp 2_209
6_427 pp 2_236
6_427 pp 2_251
6_427 pp 2_296
6_427 pp 2_337
6_427 pp 2_355
6_427 pp 2_364
6_427 pp 2_402
6_427 pp 2_430
6_427 pp 2_431
6_427 pp 2_439
6_427 pp 2_449
6_427 pp 2_452
6_427 pp 2_478
6_427 pp 2_480
6_427 pp 2_498
6_427 pp 2_517
6_427 pp 2_526
6_427 pp 2_534
6_427 pp 2_541
6_427 pp 2_569
6_427 pp 2_570
6_427 pp 2_571
6_427 pp 2_575
6_427 pp 2_587
6_442 pp 2_15
6_459 pp 2_490
6_468 pp 2_266
6_470 pp 2_266
6_470 pp 2_275
6_470 pp 2_490
6_480 pp 2_14
6_480 pp 2_20
6_480 pp 2_82
6_480 pp 2_124
6_486 pp 2_12
6_486 pp 2_26
6_486 pp 2_47
6_486 pp 2_50
6_486 pp 2_53
6_486 pp 2_55
6_486 pp 2_59
6_486 pp 2_64
6_486 pp 2_66
6_486 pp 2_78
6_486 pp 2_88
6_486 pp 2_89
6_486 pp 2_98
6_486 pp 2_100
6_486 pp 2_104
6_486 pp 2_107
6_486 pp 2_119
6_486 pp 2_122
6_486 pp 2_125
6_486 pp 2_135
6_486 pp 2_136
6_486 pp 2_140
6_486 pp 2_149
6_486 pp 2_155
6_486 pp 2_157
6_486 pp 2_160
6_486 pp 2_161
6_486 pp 2_167
6_486 pp 2_173
6_486 pp 2_183
6_486 pp 2_186
6_486 pp 2_203
6_486 pp 2_206
6_486 pp 2_212
6_486 pp 2_214
6_486 pp 2_216
6_486 pp 2_217
6_486 pp 2_224
6_486 pp 2_240
6_486 pp 2_242
6_486 pp 2_249
6_486 pp 2_250
6_486 pp 2_257
6_486 pp 2_276
6_486 pp 2_290
6_486 pp 2_308
6_486 pp 2_318
6_486 pp 2_326
6_486 pp 2_328
6_486 pp 2_330
6_486 pp 2_341
6_486 pp 2_356
6_486 pp 2_360
6_486 pp 2_367
6_486 pp 2_369
6_486 pp 2_392
6_486 pp 2_398
6_486 pp 2_413
6_486 pp 2_415
6_486 pp 2_435
6_486 pp 2_443
6_486 pp 2_451
6_486 pp 2_477
6_486 pp 2_482
6_486 pp 2_486
6_486 pp 2_495
6_486 pp 2_505
6_486 pp 2_529
6_486 pp 2_535
6_486 pp 2_540
6_486 pp 2_559
6_486 pp 2_565
6_486 pp 2_582
6_486 pp 2_586
6_501 pp 2_501
6_512 pp 2_15
6_546 pp 2_15
6_550 pp 2_27
6_550 pp 2_85
6_560 pp 2_501
6_567 pp 2_61
6_567 pp 2_204
6_571 pp 2_141
6_571 pp 2_192
6_571 pp 2_199
6_571 pp 2_241
6_571 pp 2_296
6_571 pp 2_337
6_571 pp 2_478
6_571 pp 2_526
6_571 pp 2_569
6_571 pp 2_587
6_577 pp 2_26
6_577 pp 2_31
6_577 pp 2_47
6_577 pp 2_50
6_577 pp 2_55
6_577 pp 2_59
6_577 pp 2_64
6_577 pp 2_66
6_577 pp 2_72
6_577 pp 2_78
6_577 pp 2_88
6_577 pp 2_89
6_577 pp 2_93
6_577 pp 2_98
6_577 pp 2_100
6_577 pp 2_104
6_577 pp 2_107
6_577 pp 2_110
6_577 pp 2_115
6_577 pp 2_119
6_577 pp 2_122
6_577 pp 2_125
6_577 pp 2_133
6_577 pp 2_135
6_577 pp 2_136
6_577 pp 2_140
6_577 pp 2_149
6_577 pp 2_155
6_577 pp 2_157
6_577 pp 2_161
6_577 pp 2_173
6_577 pp 2_186
6_577 pp 2_194
6_577 pp 2_203
6_577 pp 2_206
6_577 pp 2_212
6_577 pp 2_214
6_577 pp 2_216
6_577 pp 2_217
6_577 pp 2_224
6_577 pp 2_240
6_577 pp 2_242
6_577 pp 2_249
6_577 pp 2_276
6_577 pp 2_287
6_577 pp 2_290
6_577 pp 2_293
6_577 pp 2_309
6_577 pp 2_310
6_577 pp 2_318
6_577 pp 2_328
6_577 pp 2_330
6_577 pp 2_334
6_577 pp 2_341
6_577 pp 2_349
6_577 pp 2_356
6_577 pp 2_359
6_577 pp 2_360
6_577 pp 2_367
6_577 pp 2_369
6_577 pp 2_379
6_577 pp 2_399
6_577 pp 2_415
6_577 pp 2_435
6_577 pp 2_443
6_577 pp 2_451
6_577 pp 2_456
6_577 pp 2_477
6_577 pp 2_479
6_577 pp 2_486
6_577 pp 2_495
6_577 pp 2_505
6_577 pp 2_506
6_577 pp 2_516
6_577 pp 2_529
6_577 pp 2_535
6_577 pp 2_551
6_577 pp 2_586

TLR6_2.eda
InteractionStrength 
6_8 (pp) 2_14 = 0.7541
6_8 (pp) 2_20 = 0.7155
6_8 (pp) 2_82 = 0.5147
6_10 (pp) 2_7 = 0.5106
6_16 (pp) 2_12 = 0.5284
6_16 (pp) 2_26 = 0.5876
6_16 (pp) 2_31 = 0.5069
6_16 (pp) 2_38 = 0.5096
6_16 (pp) 2_47 = 0.5456
6_16 (pp) 2_50 = 0.5174
6_16 (pp) 2_55 = 0.5629
6_16 (pp) 2_59 = 0.5358
6_16 (pp) 2_62 = 0.5205
6_16 (pp) 2_64 = 0.5612
6_16 (pp) 2_66 = 0.5308
6_16 (pp) 2_67 = 0.5002
6_16 (pp) 2_78 = 0.5234
6_16 (pp) 2_88 = 0.5337
6_16 (pp) 2_89 = 0.6778
6_16 (pp) 2_91 = 0.5035
6_16 (pp) 2_93 = 0.5034
6_16 (pp) 2_98 = 0.5743
6_16 (pp) 2_100 = 0.6718
6_16 (pp) 2_104 = 0.5871
6_16 (pp) 2_107 = 0.5358
6_16 (pp) 2_110 = 0.5146
6_16 (pp) 2_119 = 0.5678
6_16 (pp) 2_122 = 0.5894
6_16 (pp) 2_125 = 0.5409
6_16 (pp) 2_135 = 0.5301
6_16 (pp) 2_136 = 0.5414
6_16 (pp) 2_140 = 0.5518
6_16 (pp) 2_149 = 0.5896
6_16 (pp) 2_155 = 0.5703
6_16 (pp) 2_157 = 0.5746
6_16 (pp) 2_160 = 0.5334
6_16 (pp) 2_161 = 0.5042
6_16 (pp) 2_167 = 0.5382
6_16 (pp) 2_173 = 0.5806
6_16 (pp) 2_183 = 0.537
6_16 (pp) 2_203 = 0.5556
6_16 (pp) 2_206 = 0.5235
6_16 (pp) 2_212 = 0.5787
6_16 (pp) 2_214 = 0.6286
6_16 (pp) 2_216 = 0.5752
6_16 (pp) 2_217 = 0.5924
6_16 (pp) 2_224 = 0.6112
6_16 (pp) 2_240 = 0.5168
6_16 (pp) 2_242 = 0.5981
6_16 (pp) 2_249 = 0.5285
6_16 (pp) 2_250 = 0.5401
6_16 (pp) 2_257 = 0.5175
6_16 (pp) 2_276 = 0.6437
6_16 (pp) 2_283 = 0.504
6_16 (pp) 2_290 = 0.6141
6_16 (pp) 2_293 = 0.503
6_16 (pp) 2_308 = 0.5095
6_16 (pp) 2_313 = 0.5048
6_16 (pp) 2_318 = 0.5169
6_16 (pp) 2_326 = 0.5073
6_16 (pp) 2_328 = 0.5448
6_16 (pp) 2_330 = 0.5316
6_16 (pp) 2_336 = 0.5071
6_16 (pp) 2_341 = 0.6316
6_16 (pp) 2_344 = 0.512
6_16 (pp) 2_345 = 0.5247
6_16 (pp) 2_356 = 0.5231
6_16 (pp) 2_360 = 0.523
6_16 (pp) 2_367 = 0.5438
6_16 (pp) 2_369 = 0.5154
6_16 (pp) 2_378 = 0.5239
6_16 (pp) 2_392 = 0.5337
6_16 (pp) 2_398 = 0.5529
6_16 (pp) 2_399 = 0.5265
6_16 (pp) 2_413 = 0.5822
6_16 (pp) 2_415 = 0.5566
6_16 (pp) 2_435 = 0.5382
6_16 (pp) 2_443 = 0.5356
6_16 (pp) 2_451 = 0.644
6_16 (pp) 2_477 = 0.5104
6_16 (pp) 2_482 = 0.5084
6_16 (pp) 2_486 = 0.5512
6_16 (pp) 2_495 = 0.5854
6_16 (pp) 2_505 = 0.5828
6_16 (pp) 2_529 = 0.5615
6_16 (pp) 2_535 = 0.5318
6_16 (pp) 2_540 = 0.5708
6_16 (pp) 2_551 = 0.5243
6_16 (pp) 2_559 = 0.5358
6_16 (pp) 2_565 = 0.5475
6_16 (pp) 2_573 = 0.5191
6_16 (pp) 2_582 = 0.5724
6_16 (pp) 2_585 = 0.5263
6_16 (pp) 2_586 = 0.553
6_19 (pp) 2_27 = 0.5647
6_19 (pp) 2_29 = 0.6216
6_22 (pp) 2_501 = 0.753
6_27 (pp) 2_15 = 0.5898
6_27 (pp) 2_426 = 0.5311
6_41 (pp) 2_3 = 0.5071
6_41 (pp) 2_79 = 0.5592
6_41 (pp) 2_215 = 0.539
6_63 (pp) 2_3 = 0.5507
6_63 (pp) 2_4 = 0.5388
6_63 (pp) 2_7 = 0.5535
6_63 (pp) 2_22 = 0.5117
6_63 (pp) 2_84 = 0.5101
6_63 (pp) 2_111 = 0.53
6_63 (pp) 2_166 = 0.5414
6_63 (pp) 2_182 = 0.5348
6_63 (pp) 2_221 = 0.5063
6_63 (pp) 2_245 = 0.5395
6_63 (pp) 2_261 = 0.5583
6_63 (pp) 2_267 = 0.5199
6_63 (pp) 2_305 = 0.5372
6_63 (pp) 2_523 = 0.5116
6_63 (pp) 2_553 = 0.5219
6_63 (pp) 2_561 = 0.5145
6_68 (pp) 2_27 = 0.8337
6_69 (pp) 2_523 = 0.5104
6_70 (pp) 2_15 = 0.5386
6_85 (pp) 2_501 = 0.5315
6_90 (pp) 2_3 = 0.5604
6_90 (pp) 2_4 = 0.5807
6_90 (pp) 2_7 = 0.6049
6_90 (pp) 2_33 = 0.5116
6_90 (pp) 2_44 = 0.6032
6_90 (pp) 2_73 = 0.5562
6_90 (pp) 2_86 = 0.5158
6_90 (pp) 2_111 = 0.5375
6_90 (pp) 2_137 = 0.5475
6_90 (pp) 2_147 = 0.5171
6_90 (pp) 2_166 = 0.5441
6_90 (pp) 2_182 = 0.5176
6_90 (pp) 2_184 = 0.5075
6_90 (pp) 2_192 = 0.5015
6_90 (pp) 2_198 = 0.5483
6_90 (pp) 2_244 = 0.5039
6_90 (pp) 2_245 = 0.5493
6_90 (pp) 2_254 = 0.5042
6_90 (pp) 2_261 = 0.5576
6_90 (pp) 2_267 = 0.5171
6_90 (pp) 2_296 = 0.5133
6_90 (pp) 2_300 = 0.5113
6_90 (pp) 2_305 = 0.5065
6_90 (pp) 2_306 = 0.5093
6_90 (pp) 2_364 = 0.5061
6_90 (pp) 2_384 = 0.5009
6_90 (pp) 2_400 = 0.5117
6_90 (pp) 2_417 = 0.507
6_90 (pp) 2_449 = 0.559
6_90 (pp) 2_480 = 0.5223
6_90 (pp) 2_520 = 0.5377
6_90 (pp) 2_524 = 0.517
6_90 (pp) 2_526 = 0.5045
6_90 (pp) 2_541 = 0.5403
6_90 (pp) 2_549 = 0.5093
6_90 (pp) 2_553 = 0.5151
6_94 (pp) 2_15 = 0.5019
6_118 (pp) 2_204 = 0.505
6_118 (pp) 2_237 = 0.5187
6_118 (pp) 2_404 = 0.5274
6_118 (pp) 2_519 = 0.5325
6_120 (pp) 2_61 = 0.5778
6_120 (pp) 2_93 = 0.54
6_120 (pp) 2_204 = 0.5686
6_156 (pp) 2_7 = 0.59
6_156 (pp) 2_453 = 0.5041
6_158 (pp) 2_61 = 0.501
6_158 (pp) 2_204 = 0.5022
6_173 (pp) 2_266 = 0.5552
6_173 (pp) 2_490 = 0.5104
6_179 (pp) 2_523 = 0.5577
6_180 (pp) 2_33 = 0.5003
6_180 (pp) 2_87 = 0.5713
6_180 (pp) 2_160 = 0.5796
6_180 (pp) 2_248 = 0.5172
6_180 (pp) 2_383 = 0.5563
6_181 (pp) 2_14 = 0.7703
6_181 (pp) 2_20 = 0.7454
6_181 (pp) 2_82 = 0.5261
6_181 (pp) 2_124 = 0.5429
6_185 (pp) 2_15 = 0.5692
6_188 (pp) 2_85 = 0.5017
6_188 (pp) 2_171 = 0.6135
6_214 (pp) 2_10 = 0.5707
6_214 (pp) 2_14 = 0.6232
6_214 (pp) 2_20 = 0.5667
6_214 (pp) 2_82 = 0.5547
6_214 (pp) 2_569 = 0.5004
6_217 (pp) 2_14 = 0.7506
6_217 (pp) 2_20 = 0.7415
6_217 (pp) 2_82 = 0.5143
6_217 (pp) 2_124 = 0.5465
6_222 (pp) 2_15 = 0.5349
6_226 (pp) 2_501 = 0.8169
6_233 (pp) 2_14 = 0.7159
6_233 (pp) 2_20 = 0.6615
6_233 (pp) 2_82 = 0.5005
6_237 (pp) 2_15 = 0.5243
6_237 (pp) 2_61 = 0.5776
6_237 (pp) 2_93 = 0.5086
6_237 (pp) 2_204 = 0.5439
6_244 (pp) 2_14 = 0.7589
6_244 (pp) 2_20 = 0.7314
6_244 (pp) 2_82 = 0.5365
6_244 (pp) 2_124 = 0.5506
6_247 (pp) 2_14 = 0.7592
6_247 (pp) 2_20 = 0.7434
6_247 (pp) 2_82 = 0.5306
6_247 (pp) 2_124 = 0.5899
6_259 (pp) 2_10 = 0.7439
6_266 (pp) 2_15 = 0.5384
6_268 (pp) 2_501 = 0.7763
6_269 (pp) 2_2 = 0.5357
6_269 (pp) 2_31 = 0.5464
6_269 (pp) 2_34 = 0.5478
6_269 (pp) 2_36 = 0.5505
6_269 (pp) 2_38 = 0.5674
6_269 (pp) 2_39 = 0.5733
6_269 (pp) 2_47 = 0.5854
6_269 (pp) 2_50 = 0.5717
6_269 (pp) 2_51 = 0.5525
6_269 (pp) 2_52 = 0.5334
6_269 (pp) 2_55 = 0.5818
6_269 (pp) 2_59 = 0.6003
6_269 (pp) 2_61 = 0.7038
6_269 (pp) 2_62 = 0.5781
6_269 (pp) 2_64 = 0.5844
6_269 (pp) 2_65 = 0.5139
6_269 (pp) 2_66 = 0.58
6_269 (pp) 2_71 = 0.5394
6_269 (pp) 2_72 = 0.5802
6_269 (pp) 2_77 = 0.5746
6_269 (pp) 2_78 = 0.5641
6_269 (pp) 2_83 = 0.544
6_269 (pp) 2_88 = 0.5662
6_269 (pp) 2_90 = 0.6022
6_269 (pp) 2_91 = 0.5019
6_269 (pp) 2_93 = 0.6869
6_269 (pp) 2_94 = 0.5417
6_269 (pp) 2_96 = 0.5662
6_269 (pp) 2_99 = 0.5296
6_269 (pp) 2_100 = 0.5467
6_269 (pp) 2_102 = 0.547
6_269 (pp) 2_107 = 0.6003
6_269 (pp) 2_110 = 0.5357
6_269 (pp) 2_112 = 0.5322
6_269 (pp) 2_115 = 0.5832
6_269 (pp) 2_119 = 0.5885
6_269 (pp) 2_120 = 0.5354
6_269 (pp) 2_123 = 0.5411
6_269 (pp) 2_125 = 0.5511
6_269 (pp) 2_126 = 0.5514
6_269 (pp) 2_133 = 0.6662
6_269 (pp) 2_134 = 0.504
6_269 (pp) 2_136 = 0.5828
6_269 (pp) 2_138 = 0.6304
6_269 (pp) 2_140 = 0.5815
6_269 (pp) 2_145 = 0.5442
6_269 (pp) 2_151 = 0.5254
6_269 (pp) 2_157 = 0.5739
6_269 (pp) 2_162 = 0.5417
6_269 (pp) 2_165 = 0.5531
6_269 (pp) 2_167 = 0.5356
6_269 (pp) 2_170 = 0.584
6_269 (pp) 2_173 = 0.6543
6_269 (pp) 2_180 = 0.5725
6_269 (pp) 2_181 = 0.5426
6_269 (pp) 2_183 = 0.5361
6_269 (pp) 2_186 = 0.6282
6_269 (pp) 2_189 = 0.5864
6_269 (pp) 2_194 = 0.5261
6_269 (pp) 2_197 = 0.5425
6_269 (pp) 2_203 = 0.6191
6_269 (pp) 2_204 = 0.7154
6_269 (pp) 2_206 = 0.5575
6_269 (pp) 2_212 = 0.6371
6_269 (pp) 2_216 = 0.5646
6_269 (pp) 2_219 = 0.5502
6_269 (pp) 2_220 = 0.5272
6_269 (pp) 2_228 = 0.5633
6_269 (pp) 2_229 = 0.5949
6_269 (pp) 2_230 = 0.636
6_269 (pp) 2_232 = 0.5496
6_269 (pp) 2_234 = 0.5626
6_269 (pp) 2_237 = 0.6316
6_269 (pp) 2_239 = 0.5598
6_269 (pp) 2_242 = 0.5585
6_269 (pp) 2_246 = 0.6082
6_269 (pp) 2_256 = 0.5691
6_269 (pp) 2_276 = 0.5899
6_269 (pp) 2_281 = 0.5472
6_269 (pp) 2_283 = 0.5891
6_269 (pp) 2_284 = 0.5812
6_269 (pp) 2_287 = 0.5556
6_269 (pp) 2_288 = 0.568
6_269 (pp) 2_293 = 0.5312
6_269 (pp) 2_295 = 0.5944
6_269 (pp) 2_298 = 0.5113
6_269 (pp) 2_303 = 0.5796
6_269 (pp) 2_307 = 0.5812
6_269 (pp) 2_310 = 0.5556
6_269 (pp) 2_313 = 0.5981
6_269 (pp) 2_318 = 0.5568
6_269 (pp) 2_320 = 0.5994
6_269 (pp) 2_324 = 0.5285
6_269 (pp) 2_328 = 0.5892
6_269 (pp) 2_334 = 0.5599
6_269 (pp) 2_336 = 0.6144
6_269 (pp) 2_338 = 0.6098
6_269 (pp) 2_341 = 0.5343
6_269 (pp) 2_344 = 0.5918
6_269 (pp) 2_345 = 0.5941
6_269 (pp) 2_349 = 0.5554
6_269 (pp) 2_353 = 0.5612
6_269 (pp) 2_356 = 0.5119
6_269 (pp) 2_359 = 0.5542
6_269 (pp) 2_360 = 0.5278
6_269 (pp) 2_363 = 0.5427
6_269 (pp) 2_367 = 0.5827
6_269 (pp) 2_369 = 0.5338
6_269 (pp) 2_373 = 0.53
6_269 (pp) 2_376 = 0.6162
6_269 (pp) 2_378 = 0.5761
6_269 (pp) 2_379 = 0.529
6_269 (pp) 2_387 = 0.5092
6_269 (pp) 2_390 = 0.6085
6_269 (pp) 2_397 = 0.5141
6_269 (pp) 2_399 = 0.6306
6_269 (pp) 2_404 = 0.5844
6_269 (pp) 2_407 = 0.588
6_269 (pp) 2_412 = 0.5365
6_269 (pp) 2_415 = 0.5858
6_269 (pp) 2_419 = 0.5336
6_269 (pp) 2_420 = 0.6374
6_269 (pp) 2_425 = 0.5732
6_269 (pp) 2_429 = 0.5179
6_269 (pp) 2_435 = 0.5553
6_269 (pp) 2_438 = 0.5272
6_269 (pp) 2_443 = 0.6096
6_269 (pp) 2_448 = 0.5717
6_269 (pp) 2_454 = 0.5138
6_269 (pp) 2_456 = 0.5401
6_269 (pp) 2_460 = 0.5198
6_269 (pp) 2_463 = 0.5364
6_269 (pp) 2_464 = 0.5252
6_269 (pp) 2_473 = 0.5626
6_269 (pp) 2_477 = 0.5527
6_269 (pp) 2_482 = 0.5354
6_269 (pp) 2_483 = 0.5006
6_269 (pp) 2_484 = 0.5046
6_269 (pp) 2_486 = 0.6344
6_269 (pp) 2_495 = 0.5258
6_269 (pp) 2_499 = 0.5375
6_269 (pp) 2_502 = 0.6189
6_269 (pp) 2_506 = 0.5558
6_269 (pp) 2_509 = 0.5013
6_269 (pp) 2_516 = 0.5304
6_269 (pp) 2_527 = 0.5481
6_269 (pp) 2_529 = 0.6395
6_269 (pp) 2_532 = 0.6063
6_269 (pp) 2_535 = 0.5193
6_269 (pp) 2_547 = 0.63
6_269 (pp) 2_550 = 0.5461
6_269 (pp) 2_551 = 0.5694
6_269 (pp) 2_558 = 0.5765
6_269 (pp) 2_559 = 0.6265
6_269 (pp) 2_562 = 0.5725
6_269 (pp) 2_565 = 0.627
6_269 (pp) 2_572 = 0.5787
6_269 (pp) 2_576 = 0.5435
6_269 (pp) 2_579 = 0.6101
6_269 (pp) 2_581 = 0.5685
6_269 (pp) 2_585 = 0.5985
6_269 (pp) 2_586 = 0.6067
6_289 (pp) 2_15 = 0.5276
6_289 (pp) 2_61 = 0.6719
6_289 (pp) 2_89 = 0.572
6_289 (pp) 2_90 = 0.5313
6_289 (pp) 2_93 = 0.6554
6_289 (pp) 2_98 = 0.5422
6_289 (pp) 2_100 = 0.5667
6_289 (pp) 2_104 = 0.5298
6_289 (pp) 2_122 = 0.5398
6_289 (pp) 2_125 = 0.5062
6_289 (pp) 2_133 = 0.5743
6_289 (pp) 2_135 = 0.5228
6_289 (pp) 2_138 = 0.5634
6_289 (pp) 2_149 = 0.5146
6_289 (pp) 2_155 = 0.5341
6_289 (pp) 2_161 = 0.5011
6_289 (pp) 2_204 = 0.641
6_289 (pp) 2_212 = 0.5561
6_289 (pp) 2_214 = 0.5457
6_289 (pp) 2_217 = 0.5382
6_289 (pp) 2_224 = 0.5499
6_289 (pp) 2_230 = 0.5284
6_289 (pp) 2_237 = 0.5485
6_289 (pp) 2_242 = 0.6491
6_289 (pp) 2_276 = 0.5346
6_289 (pp) 2_290 = 0.5101
6_289 (pp) 2_303 = 0.6065
6_289 (pp) 2_330 = 0.5152
6_289 (pp) 2_376 = 0.628
6_289 (pp) 2_398 = 0.5036
6_289 (pp) 2_404 = 0.5085
6_289 (pp) 2_407 = 0.5241
6_289 (pp) 2_420 = 0.542
6_289 (pp) 2_451 = 0.5514
6_289 (pp) 2_505 = 0.5335
6_289 (pp) 2_540 = 0.5094
6_289 (pp) 2_579 = 0.5411
6_289 (pp) 2_582 = 0.5145
6_291 (pp) 2_15 = 0.5495
6_306 (pp) 2_34 = 0.5657
6_306 (pp) 2_35 = 0.5232
6_306 (pp) 2_74 = 0.5938
6_306 (pp) 2_159 = 0.6402
6_306 (pp) 2_209 = 0.5055
6_306 (pp) 2_251 = 0.5189
6_306 (pp) 2_501 = 0.5837
6_313 (pp) 2_15 = 0.5147
6_339 (pp) 2_213 = 0.5634
6_339 (pp) 2_501 = 0.6815
6_351 (pp) 2_3 = 0.5302
6_351 (pp) 2_166 = 0.5363
6_351 (pp) 2_182 = 0.5031
6_351 (pp) 2_254 = 0.515
6_351 (pp) 2_261 = 0.5282
6_364 (pp) 2_14 = 0.7733
6_364 (pp) 2_20 = 0.7506
6_364 (pp) 2_82 = 0.5284
6_364 (pp) 2_124 = 0.5508
6_372 (pp) 2_523 = 0.593
6_388 (pp) 2_12 = 0.5328
6_388 (pp) 2_26 = 0.5233
6_388 (pp) 2_47 = 0.5105
6_388 (pp) 2_50 = 0.512
6_388 (pp) 2_55 = 0.518
6_388 (pp) 2_59 = 0.5148
6_388 (pp) 2_64 = 0.5133
6_388 (pp) 2_72 = 0.5029
6_388 (pp) 2_89 = 0.6026
6_388 (pp) 2_98 = 0.5455
6_388 (pp) 2_100 = 0.61
6_388 (pp) 2_104 = 0.5522
6_388 (pp) 2_107 = 0.5148
6_388 (pp) 2_119 = 0.5296
6_388 (pp) 2_122 = 0.5525
6_388 (pp) 2_125 = 0.5392
6_388 (pp) 2_135 = 0.5126
6_388 (pp) 2_155 = 0.537
6_388 (pp) 2_157 = 0.5126
6_388 (pp) 2_161 = 0.5465
6_388 (pp) 2_173 = 0.5663
6_388 (pp) 2_183 = 0.5407
6_388 (pp) 2_186 = 0.5377
6_388 (pp) 2_203 = 0.5673
6_388 (pp) 2_212 = 0.5765
6_388 (pp) 2_214 = 0.6123
6_388 (pp) 2_216 = 0.5719
6_388 (pp) 2_217 = 0.5679
6_388 (pp) 2_224 = 0.5542
6_388 (pp) 2_242 = 0.5579
6_388 (pp) 2_249 = 0.5396
6_388 (pp) 2_250 = 0.5227
6_388 (pp) 2_257 = 0.5264
6_388 (pp) 2_276 = 0.5718
6_388 (pp) 2_287 = 0.5018
6_388 (pp) 2_290 = 0.602
6_388 (pp) 2_293 = 0.5129
6_388 (pp) 2_328 = 0.5488
6_388 (pp) 2_330 = 0.5227
6_388 (pp) 2_334 = 0.5094
6_388 (pp) 2_341 = 0.6501
6_388 (pp) 2_344 = 0.5025
6_388 (pp) 2_353 = 0.5035
6_388 (pp) 2_356 = 0.5394
6_388 (pp) 2_360 = 0.5281
6_388 (pp) 2_367 = 0.5523
6_388 (pp) 2_378 = 0.5169
6_388 (pp) 2_392 = 0.5381
6_388 (pp) 2_398 = 0.507
6_388 (pp) 2_399 = 0.5241
6_388 (pp) 2_413 = 0.5776
6_388 (pp) 2_415 = 0.571
6_388 (pp) 2_435 = 0.5422
6_388 (pp) 2_443 = 0.5196
6_388 (pp) 2_451 = 0.6221
6_388 (pp) 2_456 = 0.5024
6_388 (pp) 2_477 = 0.5147
6_388 (pp) 2_482 = 0.5412
6_388 (pp) 2_486 = 0.5304
6_388 (pp) 2_495 = 0.5916
6_388 (pp) 2_497 = 0.5365
6_388 (pp) 2_505 = 0.5501
6_388 (pp) 2_516 = 0.5048
6_388 (pp) 2_529 = 0.5384
6_388 (pp) 2_535 = 0.5352
6_388 (pp) 2_540 = 0.5665
6_388 (pp) 2_554 = 0.5203
6_388 (pp) 2_559 = 0.5171
6_388 (pp) 2_565 = 0.5219
6_388 (pp) 2_573 = 0.5069
6_388 (pp) 2_582 = 0.5448
6_388 (pp) 2_586 = 0.521
6_395 (pp) 2_14 = 0.6574
6_395 (pp) 2_20 = 0.6444
6_403 (pp) 2_3 = 0.6216
6_403 (pp) 2_166 = 0.5885
6_403 (pp) 2_182 = 0.5534
6_403 (pp) 2_198 = 0.5403
6_403 (pp) 2_247 = 0.5361
6_403 (pp) 2_254 = 0.5556
6_403 (pp) 2_255 = 0.5148
6_403 (pp) 2_261 = 0.568
6_403 (pp) 2_520 = 0.519
6_412 (pp) 2_44 = 0.5345
6_412 (pp) 2_137 = 0.5197
6_412 (pp) 2_163 = 0.5521
6_412 (pp) 2_192 = 0.5976
6_412 (pp) 2_198 = 0.652
6_412 (pp) 2_199 = 0.5343
6_412 (pp) 2_208 = 0.5002
6_412 (pp) 2_259 = 0.5441
6_412 (pp) 2_296 = 0.6179
6_412 (pp) 2_364 = 0.5694
6_412 (pp) 2_395 = 0.5495
6_412 (pp) 2_430 = 0.552
6_412 (pp) 2_447 = 0.502
6_412 (pp) 2_449 = 0.5169
6_412 (pp) 2_478 = 0.5435
6_412 (pp) 2_480 = 0.5828
6_412 (pp) 2_508 = 0.575
6_412 (pp) 2_520 = 0.637
6_412 (pp) 2_526 = 0.6011
6_412 (pp) 2_541 = 0.5942
6_412 (pp) 2_546 = 0.5239
6_412 (pp) 2_549 = 0.5679
6_412 (pp) 2_569 = 0.5813
6_412 (pp) 2_587 = 0.529
6_427 (pp) 2_43 = 0.5255
6_427 (pp) 2_54 = 0.5472
6_427 (pp) 2_86 = 0.5051
6_427 (pp) 2_114 = 0.5578
6_427 (pp) 2_132 = 0.5115
6_427 (pp) 2_137 = 0.5072
6_427 (pp) 2_147 = 0.5316
6_427 (pp) 2_163 = 0.6124
6_427 (pp) 2_182 = 0.5055
6_427 (pp) 2_192 = 0.562
6_427 (pp) 2_198 = 0.5701
6_427 (pp) 2_199 = 0.5919
6_427 (pp) 2_209 = 0.5344
6_427 (pp) 2_236 = 0.5309
6_427 (pp) 2_251 = 0.6331
6_427 (pp) 2_296 = 0.5782
6_427 (pp) 2_337 = 0.5682
6_427 (pp) 2_355 = 0.6467
6_427 (pp) 2_364 = 0.6419
6_427 (pp) 2_402 = 0.6196
6_427 (pp) 2_430 = 0.5695
6_427 (pp) 2_431 = 0.5313
6_427 (pp) 2_439 = 0.653
6_427 (pp) 2_449 = 0.5157
6_427 (pp) 2_452 = 0.5216
6_427 (pp) 2_478 = 0.5831
6_427 (pp) 2_480 = 0.5427
6_427 (pp) 2_498 = 0.5097
6_427 (pp) 2_517 = 0.5261
6_427 (pp) 2_526 = 0.5562
6_427 (pp) 2_534 = 0.6875
6_427 (pp) 2_541 = 0.5217
6_427 (pp) 2_569 = 0.5648
6_427 (pp) 2_570 = 0.5897
6_427 (pp) 2_571 = 0.583
6_427 (pp) 2_575 = 0.5884
6_427 (pp) 2_587 = 0.5933
6_442 (pp) 2_15 = 0.5545
6_459 (pp) 2_490 = 0.5139
6_468 (pp) 2_266 = 0.5465
6_470 (pp) 2_266 = 0.6568
6_470 (pp) 2_275 = 0.6014
6_470 (pp) 2_490 = 0.6507
6_480 (pp) 2_14 = 0.7943
6_480 (pp) 2_20 = 0.7812
6_480 (pp) 2_82 = 0.5575
6_480 (pp) 2_124 = 0.5877
6_486 (pp) 2_12 = 0.5488
6_486 (pp) 2_26 = 0.5715
6_486 (pp) 2_47 = 0.5277
6_486 (pp) 2_50 = 0.5367
6_486 (pp) 2_53 = 0.5031
6_486 (pp) 2_55 = 0.54
6_486 (pp) 2_59 = 0.5377
6_486 (pp) 2_64 = 0.5467
6_486 (pp) 2_66 = 0.5112
6_486 (pp) 2_78 = 0.507
6_486 (pp) 2_88 = 0.5067
6_486 (pp) 2_89 = 0.6912
6_486 (pp) 2_98 = 0.6073
6_486 (pp) 2_100 = 0.678
6_486 (pp) 2_104 = 0.6028
6_486 (pp) 2_107 = 0.5377
6_486 (pp) 2_119 = 0.5478
6_486 (pp) 2_122 = 0.6084
6_486 (pp) 2_125 = 0.5534
6_486 (pp) 2_135 = 0.5586
6_486 (pp) 2_136 = 0.5135
6_486 (pp) 2_140 = 0.5277
6_486 (pp) 2_149 = 0.5846
6_486 (pp) 2_155 = 0.5902
6_486 (pp) 2_157 = 0.5479
6_486 (pp) 2_160 = 0.5497
6_486 (pp) 2_161 = 0.5539
6_486 (pp) 2_167 = 0.5341
6_486 (pp) 2_173 = 0.5632
6_486 (pp) 2_183 = 0.5338
6_486 (pp) 2_186 = 0.5011
6_486 (pp) 2_203 = 0.5435
6_486 (pp) 2_206 = 0.5145
6_486 (pp) 2_212 = 0.5689
6_486 (pp) 2_214 = 0.6578
6_486 (pp) 2_216 = 0.54
6_486 (pp) 2_217 = 0.6084
6_486 (pp) 2_224 = 0.6276
6_486 (pp) 2_240 = 0.5067
6_486 (pp) 2_242 = 0.6182
6_486 (pp) 2_249 = 0.5458
6_486 (pp) 2_250 = 0.5626
6_486 (pp) 2_257 = 0.5071
6_486 (pp) 2_276 = 0.6205
6_486 (pp) 2_290 = 0.6421
6_486 (pp) 2_308 = 0.5365
6_486 (pp) 2_318 = 0.5013
6_486 (pp) 2_326 = 0.5232
6_486 (pp) 2_328 = 0.5439
6_486 (pp) 2_330 = 0.5665
6_486 (pp) 2_341 = 0.6572
6_486 (pp) 2_356 = 0.5128
6_486 (pp) 2_360 = 0.5092
6_486 (pp) 2_367 = 0.5474
6_486 (pp) 2_369 = 0.5078
6_486 (pp) 2_392 = 0.5264
6_486 (pp) 2_398 = 0.549
6_486 (pp) 2_413 = 0.6045
6_486 (pp) 2_415 = 0.562
6_486 (pp) 2_435 = 0.5284
6_486 (pp) 2_443 = 0.505
6_486 (pp) 2_451 = 0.6856
6_486 (pp) 2_477 = 0.5006
6_486 (pp) 2_482 = 0.5106
6_486 (pp) 2_486 = 0.5146
6_486 (pp) 2_495 = 0.5897
6_486 (pp) 2_505 = 0.593
6_486 (pp) 2_529 = 0.5365
6_486 (pp) 2_535 = 0.5177
6_486 (pp) 2_540 = 0.6083
6_486 (pp) 2_559 = 0.5123
6_486 (pp) 2_565 = 0.5342
6_486 (pp) 2_582 = 0.6059
6_486 (pp) 2_586 = 0.5186
6_501 (pp) 2_501 = 0.8763
6_512 (pp) 2_15 = 0.6025
6_512 (pp) 2_742 = 0.5098
6_546 (pp) 2_15 = 0.5069
6_550 (pp) 2_27 = 0.694
6_550 (pp) 2_85 = 0.5491
6_560 (pp) 2_501 = 0.7695
6_567 (pp) 2_61 = 0.5572
6_567 (pp) 2_204 = 0.5422
6_571 (pp) 2_141 = 0.5634
6_571 (pp) 2_192 = 0.5578
6_571 (pp) 2_199 = 0.525
6_571 (pp) 2_241 = 0.6606
6_571 (pp) 2_296 = 0.5515
6_571 (pp) 2_337 = 0.5371
6_571 (pp) 2_478 = 0.5307
6_571 (pp) 2_526 = 0.5141
6_571 (pp) 2_569 = 0.5635
6_571 (pp) 2_587 = 0.5206
6_577 (pp) 2_26 = 0.5476
6_577 (pp) 2_31 = 0.5039
6_577 (pp) 2_47 = 0.5373
6_577 (pp) 2_50 = 0.5786
6_577 (pp) 2_55 = 0.5577
6_577 (pp) 2_59 = 0.5621
6_577 (pp) 2_64 = 0.5489
6_577 (pp) 2_66 = 0.5192
6_577 (pp) 2_72 = 0.5206
6_577 (pp) 2_78 = 0.5097
6_577 (pp) 2_88 = 0.5212
6_577 (pp) 2_89 = 0.6157
6_577 (pp) 2_93 = 0.5164
6_577 (pp) 2_98 = 0.554
6_577 (pp) 2_100 = 0.6227
6_577 (pp) 2_104 = 0.5241
6_577 (pp) 2_107 = 0.5621
6_577 (pp) 2_110 = 0.549
6_577 (pp) 2_115 = 0.52
6_577 (pp) 2_119 = 0.5556
6_577 (pp) 2_122 = 0.536
6_577 (pp) 2_125 = 0.534
6_577 (pp) 2_133 = 0.5025
6_577 (pp) 2_135 = 0.5251
6_577 (pp) 2_136 = 0.5248
6_577 (pp) 2_140 = 0.5387
6_577 (pp) 2_149 = 0.5506
6_577 (pp) 2_155 = 0.5223
6_577 (pp) 2_157 = 0.5633
6_577 (pp) 2_161 = 0.5163
6_577 (pp) 2_173 = 0.5137
6_577 (pp) 2_186 = 0.5054
6_577 (pp) 2_194 = 0.5093
6_577 (pp) 2_203 = 0.5228
6_577 (pp) 2_206 = 0.52
6_577 (pp) 2_212 = 0.5643
6_577 (pp) 2_214 = 0.5367
6_577 (pp) 2_216 = 0.5201
6_577 (pp) 2_217 = 0.5488
6_577 (pp) 2_224 = 0.5691
6_577 (pp) 2_240 = 0.534
6_577 (pp) 2_242 = 0.5352
6_577 (pp) 2_249 = 0.5366
6_577 (pp) 2_276 = 0.5471
6_577 (pp) 2_287 = 0.5116
6_577 (pp) 2_290 = 0.5517
6_577 (pp) 2_293 = 0.5089
6_577 (pp) 2_309 = 0.5093
6_577 (pp) 2_310 = 0.506
6_577 (pp) 2_318 = 0.5418
6_577 (pp) 2_328 = 0.5264
6_577 (pp) 2_330 = 0.5307
6_577 (pp) 2_334 = 0.5033
6_577 (pp) 2_341 = 0.5539
6_577 (pp) 2_349 = 0.5061
6_577 (pp) 2_356 = 0.5004
6_577 (pp) 2_359 = 0.5014
6_577 (pp) 2_360 = 0.5129
6_577 (pp) 2_367 = 0.5284
6_577 (pp) 2_369 = 0.536
6_577 (pp) 2_379 = 0.5012
6_577 (pp) 2_399 = 0.5202
6_577 (pp) 2_415 = 0.5288
6_577 (pp) 2_435 = 0.5262
6_577 (pp) 2_443 = 0.5302
6_577 (pp) 2_451 = 0.5707
6_577 (pp) 2_456 = 0.5043
6_577 (pp) 2_477 = 0.5172
6_577 (pp) 2_479 = 0.513
6_577 (pp) 2_486 = 0.5282
6_577 (pp) 2_495 = 0.5073
6_577 (pp) 2_505 = 0.5721
6_577 (pp) 2_506 = 0.5038
6_577 (pp) 2_516 = 0.5063
6_577 (pp) 2_529 = 0.52
6_577 (pp) 2_535 = 0.5105
6_577 (pp) 2_551 = 0.5153
6_577 (pp) 2_586 = 0.5008

TLR6_2.noa
PeptideFun
6_8 = Extracellular domain
6_10 = Extracellular domain
6_11 = Extracellular domain
6_16 = Extracellular domain
6_19 = Extracellular domain
6_22 = Extracellular domain
6_27 = Extracellular domainN-termLRRNT
6_41 = Extracellular domainN-termLRRNT
6_63 = Extracellular domainN-termLRR1
6_68 = Extracellular domainN-termLRR1
6_69 = Extracellular domainN-termLRR1
6_70 = Extracellular domainN-termLRR1
6_85 = Extracellular domainN-termLRR2
6_90 = Extracellular domainN-termLRR290L*
6_94 = Extracellular domainN-termLRR2
6_118 = Extracellular domainN-termLRR3
6_120 = Extracellular domainN-termLRR4
6_156 = Extracellular domainCentralLRR5
6_158 = Extracellular domainCentralLRR5
6_173 = Extracellular domainCentralLRR6
6_179 = Extracellular domainCentralLRR6
6_180 = Extracellular domainCentralLRR6
6_181 = Extracellular domainCentralLRR6
6_185 = Extracellular domainCentralLRR6
6_188 = Extracellular domainCentralLRR6
6_214 = Extracellular domainCentralLRR7
6_217 = Extracellular domainCentralLRR8
6_222 = Extracellular domainCentralLRR8
6_226 = Extracellular domainCentralLRR8
6_233 = Extracellular domainCentralLRR8
6_237 = Extracellular domainCentralLRR8H1'
6_244 = Extracellular domainCentralLRR8H1'
6_247 = Extracellular domainCentralLRR9
6_248 = Extracellular domainCentralLRR9
6_259 = Extracellular domainCentralLRR9
6_266 = Extracellular domainCentralLRR9H2'
6_268 = Extracellular domainCentralLRR9H2'
6_269 = Extracellular domainCentralLRR9H2'
6_289 = Extracellular domainCentralLRR10
6_291 = Extracellular domainCentralLRR10
6_306 = Extracellular domainCentralLRR11
6_313 = Extracellular domainCentralLRR11Dimerization
6_339 = Extracellular domainC-termLRR12Dimerization
6_351 = Extracellular domainC-termLRR13Dimerization
6_364 = Extracellular domainC-termLRR13Dimerization
6_372 = Extracellular domainC-termLRR13Dimerization
6_388 = Extracellular domainC-termLRR14Dimerization
6_395 = Extracellular domainC-termLRR14H4'
6_403 = Extracellular domainC-termLRR15
6_412 = Extracellular domainC-termLRR15
6_427 = Extracellular domainC-termLRR16
6_442 = Extracellular domainC-termLRR16GC
6_459 = Extracellular domainC-termLRR17GC
6_468 = Extracellular domainC-termLRR17GC
6_470 = Extracellular domainC-termLRR17GC
6_480 = Extracellular domainC-termLRR18GC
6_486 = Extracellular domainC-termLRR18GC
6_501 = Extracellular domainC-termLRR19GC
6_512 = Extracellular domainC-termLRR19GC
6_546 = Extracellular domainC-termLRRCT1GC
6_550 = Extracellular domainC-termLRRCT1GC
6_560 = Extracellular domainC-termLRRCT2GC
6_567 = Extracellular domainC-termLRRCT2GC
6_571 = Extracellular domainC-termLRRCT2GC
6_577 = Extracellular domainC-termLRRCT2GC
6_588 = transmembrane domainGC
6_594 = transmembrane domainGC
6_597 = transmembrane domainGC
6_602 = transmembrane domainGC
6_603 = transmembrane domainGC
6_670 = TIR domainGC
6_740 = TIR domainGC
6_747 = TIR domain
6_765 = TIR domain
6_788 = TIR domain
6_792 = TIR domain
2_2 = Extracellular domain
2_3 = Extracellular domain
2_4 = Extracellular domain
2_7 = Extracellular domain
2_10 = Extracellular domain
2_12 = Extracellular domain
2_14 = Extracellular domain
2_15 = Extracellular domain
2_20 = Extracellular domain
2_22 = Extracellular domain
2_26 = Extracellular domainN-termLRRNT
2_27 = Extracellular domainN-termLRRNT
2_29 = Extracellular domainN-termLRRNT
2_31 = Extracellular domainN-termLRRNT
2_33 = Extracellular domainN-termLRRNT
2_34 = Extracellular domainN-termLRRNT
2_35 = Extracellular domainN-termLRRNT
2_36 = Extracellular domainN-termLRRNT
2_38 = Extracellular domainN-termLRRNT
2_39 = Extracellular domainN-termLRRNT
2_43 = Extracellular domainN-termLRRNT
2_44 = Extracellular domainN-termLRRNT
2_47 = Extracellular domainN-termLRRNT
2_50 = Extracellular domainN-termLRR1
2_51 = Extracellular domainN-termLRR1
2_52 = Extracellular domainN-termLRR1
2_53 = Extracellular domainN-termLRR1
2_54 = Extracellular domainN-termLRR1
2_55 = Extracellular domainN-termLRR1
2_59 = Extracellular domainN-termLRR1
2_61 = Extracellular domainN-termLRR1
2_62 = Extracellular domainN-termLRR1
2_64 = Extracellular domainN-termLRR1
2_65 = Extracellular domainN-termLRR1
2_66 = Extracellular domainN-termLRR1
2_67 = Extracellular domainN-termLRR1
2_71 = Extracellular domainN-termLRR1
2_72 = Extracellular domainN-termLRR1
2_73 = Extracellular domainN-termLRR1
2_74 = Extracellular domainN-termLRR2
2_77 = Extracellular domainN-termLRR2
2_78 = Extracellular domainN-termLRR2
2_79 = Extracellular domainN-termLRR2
2_82 = Extracellular domainN-termLRR2
2_83 = Extracellular domainN-termLRR2
2_84 = Extracellular domainN-termLRR2
2_85 = Extracellular domainN-termLRR2
2_86 = Extracellular domainN-termLRR2
2_87 = Extracellular domainN-termLRR2
2_88 = Extracellular domainN-termLRR2
2_89 = Extracellular domainN-termLRR2
2_90 = Extracellular domainN-termLRR2
2_91 = Extracellular domainN-termLRR2
2_93 = Extracellular domainN-termLRR2
2_94 = Extracellular domainN-termLRR2
2_96 = Extracellular domainN-termLRR2
2_98 = Extracellular domainN-termLRR3
2_99 = Extracellular domainN-termLRR3
2_100 = Extracellular domainN-termLRR3
2_102 = Extracellular domainN-termLRR3
2_104 = Extracellular domainN-termLRR3
2_107 = Extracellular domainN-termLRR3
2_110 = Extracellular domainN-termLRR3
2_111 = Extracellular domainN-termLRR3
2_112 = Extracellular domainN-termLRR3
2_114 = Extracellular domainN-termLRR3
2_115 = Extracellular domainN-termLRR3
2_119 = Extracellular domainN-termLRR3
2_120 = Extracellular domainN-termLRR3
2_122 = Extracellular domainN-termLRR4
2_123 = Extracellular domainN-termLRR4
2_124 = Extracellular domainN-termLRR4
2_125 = Extracellular domainN-termLRR4
2_126 = Extracellular domainN-termLRR4
2_132 = Extracellular domainN-termLRR4
2_133 = Extracellular domainN-termLRR4
2_134 = Extracellular domainN-termLRR4
2_135 = Extracellular domainN-termLRR4
2_136 = Extracellular domainN-termLRR4
2_137 = Extracellular domainN-termLRR4
2_138 = Extracellular domainN-termLRR4
2_140 = Extracellular domainN-termLRR4
2_141 = Extracellular domainN-termLRR4
2_145 = Extracellular domainN-termLRR4
2_147 = Extracellular domainN-termLRR5
2_149 = Extracellular domainCentralLRR5
2_151 = Extracellular domainCentralLRR5
2_155 = Extracellular domainCentralLRR5
2_157 = Extracellular domainCentralLRR5
2_159 = Extracellular domainCentralLRR5
2_160 = Extracellular domainCentralLRR5
2_161 = Extracellular domainCentralLRR5
2_162 = Extracellular domainCentralLRR5
2_163 = Extracellular domainCentralLRR5
2_165 = Extracellular domainCentralLRR5
2_166 = Extracellular domainCentralLRR5
2_167 = Extracellular domainCentralLRR5
2_170 = Extracellular domainCentralLRR5
2_171 = Extracellular domainCentralLRR5
2_173 = Extracellular domainCentralLRR6
2_180 = Extracellular domainCentralLRR6
2_181 = Extracellular domainCentralLRR6
2_182 = Extracellular domainCentralLRR6
2_183 = Extracellular domainCentralLRR6
2_184 = Extracellular domainCentralLRR6
2_186 = Extracellular domainCentralLRR6
2_189 = Extracellular domainCentralLRR6
2_192 = Extracellular domainCentralLRR6
2_194 = Extracellular domainCentralLRR6
2_197 = Extracellular domainCentralLRR7
2_198 = Extracellular domainCentralLRR7
2_199 = Extracellular domainCentralLRR7
2_203 = Extracellular domainCentralLRR7
2_204 = Extracellular domainCentralLRR7
2_206 = Extracellular domainCentralLRR7
2_208 = Extracellular domainCentralLRR7
2_209 = Extracellular domainCentralLRR7
2_212 = Extracellular domainCentralLRR7
2_213 = Extracellular domainCentralLRR7H1
2_214 = Extracellular domainCentralLRR7H1
2_215 = Extracellular domainCentralLRR7H1
2_216 = Extracellular domainCentralLRR7H1
2_217 = Extracellular domainCentralLRR7H1
2_219 = Extracellular domainCentralLRR7H1
2_220 = Extracellular domainCentralLRR8
2_221 = Extracellular domainCentralLRR8
2_224 = Extracellular domainCentralLRR8
2_228 = Extracellular domainCentralLRR8
2_229 = Extracellular domainCentralLRR8
2_230 = Extracellular domainCentralLRR8
2_232 = Extracellular domainCentralLRR8
2_234 = Extracellular domainCentralLRR8
2_236 = Extracellular domainCentralLRR8
2_237 = Extracellular domainCentralLRR8
2_239 = Extracellular domainCentralLRR8
2_240 = Extracellular domainCentralLRR8
2_241 = Extracellular domainCentralLRR8
2_242 = Extracellular domainCentralLRR8
2_244 = Extracellular domainCentralLRR8
2_245 = Extracellular domainCentralLRR8
2_246 = Extracellular domainCentralLRR8
2_247 = Extracellular domainCentralLRR9
2_248 = Extracellular domainCentralLRR9
2_249 = Extracellular domainCentralLRR9
2_250 = Extracellular domainCentralLRR9
2_251 = Extracellular domainCentralLRR9
2_254 = Extracellular domainCentralLRR9
2_255 = Extracellular domainCentralLRR9
2_256 = Extracellular domainCentralLRR9
2_257 = Extracellular domainCentralLRR9
2_259 = Extracellular domainCentralLRR9259V (bird TLR2B)
2_261 = Extracellular domainCentralLRR9
2_266 = Extracellular domainCentralLRR9H2ligand binding
2_267 = Extracellular domainCentralLRR9H2ligand binding
2_275 = Extracellular domainCentralLRR10ligand binding
2_276 = Extracellular domainCentralLRR10ligand binding
2_281 = Extracellular domainCentralLRR10ligand binding
2_283 = Extracellular domainCentralLRR10ligand binding
2_284 = Extracellular domainCentralLRR10ligand binding
2_287 = Extracellular domainCentralLRR10ligand binding
2_288 = Extracellular domainCentralLRR10ligand binding
2_290 = Extracellular domainCentralLRR10ligand binding
2_293 = Extracellular domainCentralLRR10ligand binding
2_295 = Extracellular domainCentralLRR10ligand binding
2_296 = Extracellular domainCentralLRR10ligand binding
2_298 = Extracellular domainCentralLRR10ligand binding
2_300 = Extracellular domainCentralLRR10ligand binding
2_303 = Extracellular domainCentralLRR10ligand binding
2_305 = Extracellular domainCentralLRR11ligand binding
2_306 = Extracellular domainCentralLRR11ligand binding
2_307 = Extracellular domainCentralLRR11ligand binding
2_308 = Extracellular domainCentralLRR11ligand binding
2_309 = Extracellular domainCentralLRR11ligand binding
2_310 = Extracellular domainCentralLRR11ligand binding
2_313 = Extracellular domainCentralLRR11ligand binding
2_318 = Extracellular domainCentralLRR11ligand bindingDimerization
2_320 = Extracellular domainCentralLRR11ligand bindingDimerization
2_324 = Extracellular domainCentralLRR11ligand bindingDimerization
2_326 = Extracellular domainCentralLRR11ligand bindingDimerization
2_328 = Extracellular domainCentralLRR11ligand bindingDimerization
2_330 = Extracellular domainCentralLRR11ligand bindingDimerization
2_334 = Extracellular domainCentralLRR12ligand bindingDimerization
2_336 = Extracellular domainC-termLRR12ligand bindingDimerization
2_337 = Extracellular domainC-termLRR12ligand bindingDimerization
2_338 = Extracellular domainC-termLRR12ligand bindingDimerization
2_341 = Extracellular domainC-termLRR12ligand bindingDimerization
2_344 = Extracellular domainC-termLRR12ligand bindingDimerization
2_345 = Extracellular domainC-termLRR12ligand bindingDimerization
2_349 = Extracellular domainC-termLRR12ligand bindingDimerization
2_353 = Extracellular domainC-termLRR12H3ligand bindingDimerization
2_355 = Extracellular domainC-termLRR12H3ligand bindingDimerization
2_356 = Extracellular domainC-termLRR12H3Dimerization
2_359 = Extracellular domainC-termLRR13Dimerization
2_360 = Extracellular domainC-termLRR13Dimerization
2_363 = Extracellular domainC-termLRR13Dimerization
2_364 = Extracellular domainC-termLRR13Dimerization
2_367 = Extracellular domainC-termLRR13Dimerization
2_369 = Extracellular domainC-termLRR13Dimerization
2_373 = Extracellular domainC-termLRR13Dimerization
2_376 = Extracellular domainC-termLRR13H4Dimerization
2_378 = Extracellular domainC-termLRR13H4Dimerization
2_379 = Extracellular domainC-termLRR13H4Dimerization
2_383 = Extracellular domainC-termLRR13Dimerization
2_384 = Extracellular domainC-termLRR13Dimerization
2_387 = Extracellular domainC-termLRR14Dimerization
2_390 = Extracellular domainC-termLRR14Dimerization
2_392 = Extracellular domainC-termLRR14Dimerization
2_395 = Extracellular domainC-termLRR14Dimerization
2_397 = Extracellular domainC-termLRR14Dimerization
2_398 = Extracellular domainC-termLRR14Dimerization
2_399 = Extracellular domainC-termLRR14
2_400 = Extracellular domainC-termLRR14
2_402 = Extracellular domainC-termLRR14
2_404 = Extracellular domainC-termLRR14H5
2_407 = Extracellular domainC-termLRR14H5
2_412 = Extracellular domainC-termLRR15
2_413 = Extracellular domainC-termLRR15
2_415 = Extracellular domainC-termLRR15
2_417 = Extracellular domainC-termLRR15
2_419 = Extracellular domainC-termLRR15
2_420 = Extracellular domainC-termLRR15
2_425 = Extracellular domainC-termLRR15
2_426 = Extracellular domainC-termLRR15
2_429 = Extracellular domainC-termLRR15
2_430 = Extracellular domainC-termLRR15
2_431 = Extracellular domainC-termLRR15
2_435 = Extracellular domainC-termLRR16
2_438 = Extracellular domainC-termLRR16
2_439 = Extracellular domainC-termLRR16
2_443 = Extracellular domainC-termLRR16
2_447 = Extracellular domainC-termLRR16
2_448 = Extracellular domainC-termLRR16
2_449 = Extracellular domainC-termLRR16
2_451 = Extracellular domainC-termLRR16
2_452 = Extracellular domainC-termLRR16
2_453 = Extracellular domainC-termLRR16
2_454 = Extracellular domainC-termLRR16
2_456 = Extracellular domainC-termLRR17
2_460 = Extracellular domainC-termLRR17
2_463 = Extracellular domainC-termLRR17
2_464 = Extracellular domainC-termLRR17
2_473 = Extracellular domainC-termLRR17
2_477 = Extracellular domainC-termLRR18
2_478 = Extracellular domainC-termLRR18
2_479 = Extracellular domainC-termLRR18
2_480 = Extracellular domainC-termLRR18
2_482 = Extracellular domainC-termLRR18
2_483 = Extracellular domainC-termLRR18
2_484 = Extracellular domainC-termLRR18
2_486 = Extracellular domainC-termLRR18
2_490 = Extracellular domainC-termLRR18
2_495 = Extracellular domainC-termLRR18
2_497 = Extracellular domainC-termLRR19497L (bird TLR2B)
2_498 = Extracellular domainC-termLRR19
2_499 = Extracellular domainC-termLRR19
2_501 = Extracellular domainC-termLRR19
2_502 = Extracellular domainC-termLRR19
2_505 = Extracellular domainC-termLRR19
2_506 = Extracellular domainC-termLRR19
2_508 = Extracellular domainC-termLRR19
2_509 = Extracellular domainC-termLRR19
2_516 = Extracellular domainC-termLRR19
2_517 = Extracellular domainC-termLRR19
2_519 = Extracellular domainC-termLRR19
2_520 = Extracellular domainC-termLRR19
2_523 = Extracellular domainC-termLRR20
2_524 = Extracellular domainC-termLRR20
2_526 = Extracellular domainC-termLRR20
2_527 = Extracellular domainC-termLRR20
2_529 = Extracellular domainC-termLRR20
2_532 = Extracellular domainC-termLRR20
2_534 = Extracellular domainC-termLRR20
2_535 = Extracellular domainC-termLRR20
2_540 = Extracellular domainC-termLRRCT1
2_541 = Extracellular domainC-termLRRCT1
2_546 = Extracellular domainC-termLRRCT1
2_547 = Extracellular domainC-termLRRCT1
2_549 = Extracellular domainC-termLRRCT1
2_550 = Extracellular domainC-termLRRCT1
2_551 = Extracellular domainC-termLRRCT1
2_553 = Extracellular domainC-termLRRCT1
2_554 = Extracellular domainC-termLRRCT1
2_558 = Extracellular domainC-termLRRCT1
2_559 = Extracellular domainC-termLRRCT1
2_561 = Extracellular domainC-termLRRCT1
2_562 = Extracellular domainC-termLRRCT1
2_565 = Extracellular domainC-termLRRCT2
2_569 = Extracellular domainC-termLRRCT2
2_570 = Extracellular domainC-termLRRCT2
2_571 = Extracellular domainC-termLRRCT2
2_572 = Extracellular domainC-termLRRCT2
2_573 = Extracellular domainC-termLRRCT2
2_575 = Extracellular domainC-termLRRCT2
2_576 = Extracellular domainC-termLRRCT2
2_579 = Extracellular domainC-termLRRCT2
2_581 = Extracellular domainC-termLRRCT2
2_582 = Extracellular domainC-termLRRCT2
2_585 = Extracellular domainC-termLRRCT2
2_586 = Extracellular domainC-termLRRCT2
2_587 = Extracellular domainC-termLRRCT2
