# Supplementary material for: Molecular evolution of the vertebrate TLR1 gene family - a complex history of gene duplication, gene conversion, positive selection and co-evolution
Source: BMC Evol Biol. 2011 May 28;11:149. doi: 10.1186/1471-2148-11-149 (PMC3125219; doi:10.1186/1471-2148-11-149)
Supplement: Additional file 16 — The groups, correlation coefficients and distribution on human TLR10/2 tertiary structures of the inter-co-evolving sites in mammalian TLR10/2 pairs. Additional file 16 lists the groups, correlation coefficients and distribution on human TLR10/2 tertiary structures of the inter-co-evolving sites in mammalian TLR10/2 pairs. [file 1471-2148-11-149-S16.TXT]

TLR10_2.sif
pair
10_9 pp 2_2
10_9 pp 2_8
10_9 pp 2_93
10_9 pp 2_532
10_20 pp 2_13
10_21 pp 2_501
10_22 pp 2_100
10_22 pp 2_214
10_22 pp 2_224
10_22 pp 2_242
10_22 pp 2_290
10_22 pp 2_383
10_22 pp 2_582
10_26 pp 2_10
10_26 pp 2_147
10_26 pp 2_384
10_26 pp 2_449
10_26 pp 2_450
10_26 pp 2_569
10_32 pp 2_27
10_32 pp 2_92
10_32 pp 2_116
10_32 pp 2_177
10_32 pp 2_212
10_32 pp 2_252
10_32 pp 2_257
10_32 pp 2_269
10_32 pp 2_272
10_32 pp 2_279
10_32 pp 2_285
10_32 pp 2_322
10_32 pp 2_325
10_32 pp 2_339
10_32 pp 2_356
10_32 pp 2_368
10_32 pp 2_371
10_32 pp 2_383
10_32 pp 2_392
10_32 pp 2_409
10_32 pp 2_421
10_32 pp 2_423
10_32 pp 2_461
10_32 pp 2_465
10_32 pp 2_495
10_32 pp 2_515
10_32 pp 2_554
10_32 pp 2_573
10_40 pp 2_14
10_40 pp 2_16
10_40 pp 2_18
10_46 pp 2_2
10_46 pp 2_93
10_46 pp 2_532
10_47 pp 2_25
10_49 pp 2_27
10_49 pp 2_29
10_53 pp 2_25
10_68 pp 2_2
10_68 pp 2_12
10_68 pp 2_93
10_68 pp 2_532
10_105 pp 2_118
10_109 pp 2_25
10_114 pp 2_2
10_114 pp 2_93
10_114 pp 2_532
10_131 pp 2_213
10_136 pp 2_14
10_136 pp 2_16
10_136 pp 2_18
10_168 pp 2_15
10_171 pp 2_18
10_171 pp 2_25
10_175 pp 2_2
10_175 pp 2_93
10_175 pp 2_532
10_205 pp 2_501
10_211 pp 2_2
10_211 pp 2_8
10_211 pp 2_93
10_211 pp 2_532
10_220 pp 2_14
10_220 pp 2_16
10_220 pp 2_18
10_222 pp 2_501
10_223 pp 2_2
10_223 pp 2_12
10_223 pp 2_93
10_223 pp 2_532
10_224 pp 2_14
10_224 pp 2_18
10_232 pp 2_15
10_234 pp 2_93
10_236 pp 2_14
10_236 pp 2_18
10_238 pp 2_26
10_238 pp 2_276
10_238 pp 2_451
10_242 pp 2_511
10_255 pp 2_213
10_255 pp 2_501
10_261 pp 2_138
10_261 pp 2_230
10_261 pp 2_237
10_261 pp 2_303
10_261 pp 2_376
10_261 pp 2_404
10_261 pp 2_407
10_284 pp 2_25
10_287 pp 2_93
10_290 pp 2_251
10_290 pp 2_439
10_290 pp 2_478
10_303 pp 2_2
10_303 pp 2_93
10_303 pp 2_532
10_312 pp 2_10
10_312 pp 2_147
10_327 pp 2_501
10_369 pp 2_25
10_373 pp 2_25
10_392 pp 2_426
10_396 pp 2_25
10_415 pp 2_92
10_415 pp 2_116
10_415 pp 2_257
10_415 pp 2_269
10_415 pp 2_272
10_415 pp 2_279
10_415 pp 2_285
10_415 pp 2_322
10_415 pp 2_325
10_415 pp 2_339
10_415 pp 2_371
10_415 pp 2_392
10_415 pp 2_409
10_415 pp 2_423
10_415 pp 2_461
10_415 pp 2_465
10_418 pp 2_3
10_418 pp 2_182
10_418 pp 2_225
10_418 pp 2_254
10_418 pp 2_261
10_418 pp 2_305
10_418 pp 2_470
10_425 pp 2_24
10_425 pp 2_93
10_425 pp 2_303
10_425 pp 2_376
10_430 pp 2_3
10_430 pp 2_4
10_430 pp 2_7
10_430 pp 2_33
10_430 pp 2_79
10_430 pp 2_111
10_430 pp 2_166
10_430 pp 2_182
10_430 pp 2_207
10_430 pp 2_221
10_430 pp 2_244
10_430 pp 2_245
10_430 pp 2_254
10_430 pp 2_261
10_430 pp 2_267
10_430 pp 2_305
10_430 pp 2_306
10_430 pp 2_400
10_430 pp 2_453
10_430 pp 2_524
10_430 pp 2_553
10_430 pp 2_578
10_439 pp 2_14
10_439 pp 2_16
10_439 pp 2_18
10_461 pp 2_14
10_461 pp 2_18
10_488 pp 2_27
10_516 pp 2_15
10_521 pp 2_213
10_521 pp 2_501
10_525 pp 2_10
10_541 pp 2_2
10_541 pp 2_93
10_548 pp 2_15
10_558 pp 2_44
10_558 pp 2_73
10_558 pp 2_128
10_558 pp 2_147
10_558 pp 2_226
10_558 pp 2_259
10_558 pp 2_449
10_558 pp 2_450
10_558 pp 2_570
10_558 pp 2_571
10_558 pp 2_575
10_590 pp 2_595
10_600 pp 2_709
10_716 pp 2_635
10_716 pp 2_697
10_716 pp 2_705


TLR10_2.eda
InteractionStrength
10_9 (pp) 2_2 = 0.5385
10_9 (pp) 2_8 = 0.5005
10_9 (pp) 2_93 = 0.6643
10_9 (pp) 2_532 = 0.5445
10_20 (pp) 2_13 = 0.5544
10_21 (pp) 2_501 = 0.6835
10_22 (pp) 2_100 = 0.5609
10_22 (pp) 2_214 = 0.6110
10_22 (pp) 2_224 = 0.5056
10_22 (pp) 2_242 = 0.5324
10_22 (pp) 2_290 = 0.5776
10_22 (pp) 2_383 = 0.5677
10_22 (pp) 2_582 = 0.5363
10_26 (pp) 2_10 = 0.5878
10_26 (pp) 2_147 = 0.5137
10_26 (pp) 2_384 = 0.5002
10_26 (pp) 2_449 = 0.5030
10_26 (pp) 2_450 = 0.5004
10_26 (pp) 2_569 = 0.5092
10_32 (pp) 2_27 = 0.5999
10_32 (pp) 2_92 = 0.5978
10_32 (pp) 2_116 = 0.6302
10_32 (pp) 2_177 = 0.6817
10_32 (pp) 2_212 = 0.6117
10_32 (pp) 2_252 = 0.5481
10_32 (pp) 2_257 = 0.6625
10_32 (pp) 2_269 = 0.6406
10_32 (pp) 2_272 = 0.7616
10_32 (pp) 2_279 = 0.7489
10_32 (pp) 2_285 = 0.7654
10_32 (pp) 2_322 = 0.7673
10_32 (pp) 2_325 = 0.7053
10_32 (pp) 2_339 = 0.7351
10_32 (pp) 2_356 = 0.5666
10_32 (pp) 2_368 = 0.5936
10_32 (pp) 2_371 = 0.7404
10_32 (pp) 2_383 = 0.5568
10_32 (pp) 2_392 = 0.6580
10_32 (pp) 2_409 = 0.7217
10_32 (pp) 2_421 = 0.5936
10_32 (pp) 2_423 = 0.6120
10_32 (pp) 2_461 = 0.6920
10_32 (pp) 2_465 = 0.6979
10_32 (pp) 2_495 = 0.6186
10_32 (pp) 2_515 = 0.5936
10_32 (pp) 2_554 = 0.5695
10_32 (pp) 2_573 = 0.6462
10_40 (pp) 2_14 = 0.7735
10_40 (pp) 2_16 = 0.5329
10_40 (pp) 2_18 = 0.6965
10_46 (pp) 2_2 = 0.5220
10_46 (pp) 2_93 = 0.6339
10_46 (pp) 2_532 = 0.5168
10_47 (pp) 2_25 = 0.6636
10_49 (pp) 2_27 = 0.5225
10_49 (pp) 2_29 = 0.6214
10_53 (pp) 2_25 = 0.7492
10_68 (pp) 2_2 = 0.5264
10_68 (pp) 2_12 = 0.5168
10_68 (pp) 2_93 = 0.6239
10_68 (pp) 2_532 = 0.5077
10_105 (pp) 2_118 = 0.5050
10_109 (pp) 2_25 = 0.7662
10_114 (pp) 2_2 = 0.5265
10_114 (pp) 2_93 = 0.6508
10_114 (pp) 2_532 = 0.5336
10_131 (pp) 2_213 = 0.5209
10_136 (pp) 2_14 = 0.7736
10_136 (pp) 2_16 = 0.5342
10_136 (pp) 2_18 = 0.6988
10_168 (pp) 2_15 = 0.7131
10_171 (pp) 2_18 = 0.6224
10_171 (pp) 2_25 = 0.6194
10_175 (pp) 2_2 = 0.5264
10_175 (pp) 2_93 = 0.6443
10_175 (pp) 2_532 = 0.5266
10_205 (pp) 2_501 = 0.8915
10_211 (pp) 2_2 = 0.5308
10_211 (pp) 2_8 = 0.5011
10_211 (pp) 2_93 = 0.6447
10_211 (pp) 2_532 = 0.5358
10_220 (pp) 2_14 = 0.7315
10_220 (pp) 2_16 = 0.6521
10_220 (pp) 2_18 = 0.6942
10_222 (pp) 2_501 = 0.8373
10_223 (pp) 2_2 = 0.5365
10_223 (pp) 2_12 = 0.5160
10_223 (pp) 2_93 = 0.6391
10_223 (pp) 2_532 = 0.5212
10_224 (pp) 2_14 = 0.5995
10_224 (pp) 2_18 = 0.5235
10_232 (pp) 2_15 = 0.7082
10_234 (pp) 2_93 = 0.6137
10_236 (pp) 2_14 = 0.7129
10_236 (pp) 2_18 = 0.5470
10_238 (pp) 2_26 = 0.5415
10_238 (pp) 2_276 = 0.5035
10_238 (pp) 2_451 = 0.5185
10_242 (pp) 2_511 = 0.5213
10_255 (pp) 2_213 = 0.5090
10_255 (pp) 2_501 = 0.5279
10_261 (pp) 2_138 = 0.5035
10_261 (pp) 2_230 = 0.5846
10_261 (pp) 2_237 = 0.5287
10_261 (pp) 2_303 = 0.5430
10_261 (pp) 2_376 = 0.5743
10_261 (pp) 2_404 = 0.5162
10_261 (pp) 2_407 = 0.5436
10_284 (pp) 2_25 = 0.7418
10_287 (pp) 2_93 = 0.5920
10_290 (pp) 2_251 = 0.5231
10_290 (pp) 2_439 = 0.5287
10_290 (pp) 2_478 = 0.5103
10_303 (pp) 2_2 = 0.5124
10_303 (pp) 2_93 = 0.6402
10_303 (pp) 2_532 = 0.5264
10_312 (pp) 2_10 = 0.5907
10_312 (pp) 2_147 = 0.5051
10_327 (pp) 2_501 = 0.7006
10_369 (pp) 2_25 = 0.7875
10_373 (pp) 2_25 = 0.7410
10_392 (pp) 2_426 = 0.5423
10_396 (pp) 2_25 = 0.7817
10_415 (pp) 2_92 = 0.5300
10_415 (pp) 2_116 = 0.5279
10_415 (pp) 2_257 = 0.5261
10_415 (pp) 2_269 = 0.5197
10_415 (pp) 2_272 = 0.6812
10_415 (pp) 2_279 = 0.6322
10_415 (pp) 2_285 = 0.6543
10_415 (pp) 2_322 = 0.6581
10_415 (pp) 2_325 = 0.5893
10_415 (pp) 2_339 = 0.6195
10_415 (pp) 2_371 = 0.6168
10_415 (pp) 2_392 = 0.5170
10_415 (pp) 2_409 = 0.5997
10_415 (pp) 2_423 = 0.5103
10_415 (pp) 2_461 = 0.6021
10_415 (pp) 2_465 = 0.5869
10_418 (pp) 2_3 = 0.5322
10_418 (pp) 2_182 = 0.5568
10_418 (pp) 2_225 = 0.5466
10_418 (pp) 2_254 = 0.5682
10_418 (pp) 2_261 = 0.5948
10_418 (pp) 2_305 = 0.5060
10_418 (pp) 2_470 = 0.5326
10_425 (pp) 2_24 = 0.5575
10_425 (pp) 2_93 = 0.5277
10_425 (pp) 2_303 = 0.5748
10_425 (pp) 2_376 = 0.5089
10_430 (pp) 2_3 = 0.6187
10_430 (pp) 2_4 = 0.6194
10_430 (pp) 2_7 = 0.5456
10_430 (pp) 2_33 = 0.5200
10_430 (pp) 2_79 = 0.5439
10_430 (pp) 2_111 = 0.5222
10_430 (pp) 2_166 = 0.5654
10_430 (pp) 2_182 = 0.5225
10_430 (pp) 2_207 = 0.5061
10_430 (pp) 2_221 = 0.5053
10_430 (pp) 2_244 = 0.5266
10_430 (pp) 2_245 = 0.5459
10_430 (pp) 2_254 = 0.5248
10_430 (pp) 2_261 = 0.5488
10_430 (pp) 2_267 = 0.5372
10_430 (pp) 2_305 = 0.5128
10_430 (pp) 2_306 = 0.5317
10_430 (pp) 2_400 = 0.5121
10_430 (pp) 2_453 = 0.5236
10_430 (pp) 2_524 = 0.5180
10_430 (pp) 2_553 = 0.5046
10_430 (pp) 2_578 = 0.5099
10_439 (pp) 2_14 = 0.7736
10_439 (pp) 2_16 = 0.5342
10_439 (pp) 2_18 = 0.6988
10_461 (pp) 2_14 = 0.7184
10_461 (pp) 2_18 = 0.6399
10_488 (pp) 2_27 = 0.5235
10_516 (pp) 2_15 = 0.8202
10_521 (pp) 2_213 = 0.5365
10_521 (pp) 2_501 = 0.5683
10_525 (pp) 2_10 = 0.6071
10_541 (pp) 2_2 = 0.5075
10_541 (pp) 2_93 = 0.6084
10_548 (pp) 2_15 = 0.5849
10_558 (pp) 2_44 = 0.5281
10_558 (pp) 2_73 = 0.5056
10_558 (pp) 2_128 = 0.6407
10_558 (pp) 2_147 = 0.5351
10_558 (pp) 2_226 = 0.5610
10_558 (pp) 2_259 = 0.5338
10_558 (pp) 2_449 = 0.6000
10_558 (pp) 2_450 = 0.5144
10_558 (pp) 2_570 = 0.5029
10_558 (pp) 2_571 = 0.5286
10_558 (pp) 2_575 = 0.5596
10_590 (pp) 2_595 = 0.6360
10_600 (pp) 2_709 = 0.5550
10_716 (pp) 2_635 = 0.5117
10_716 (pp) 2_697 = 0.5054
10_716 (pp) 2_705 = 0.5399


TLR10_2.noa
PeptideFun
10_9 = Extracellular
10_20 = Extracellular
10_21 = Extracellular
10_22 = Extracellular
10_26 = Extracellular
10_32 = Extracellular
10_40 = Extracellular
10_46 = Extracellular
10_47 = Extracellular
10_49 = Extracellular
10_53 = Extracellular
10_68 = Extracellular
10_105 = Extracellular
10_109 = Extracellular
10_114 = Extracellular
10_131 = Extracellular
10_136 = Extracellular
10_168 = Extracellular
10_171 = Extracellular
10_175 = Extracellular
10_205 = Extracellular
10_211 = Extracellular
10_220 = Extracellular
10_222 = Extracellular
10_223 = Extracellular
10_224 = Extracellular
10_232 = Extracellular
10_234 = Extracellular
10_236 = Extracellular
10_238 = Extracellular
10_242 = Extracellular
10_255 = Extracellular
10_261 = Extracellular_ligand_binding
10_284 = Extracellular_ligand_binding
10_287 = Extracellular_ligand_binding
10_290 = Extracellular_ligand_binding
10_303 = Extracellular_ligand_binding
10_312 = Extracellular_ligand_binding_dimerization
10_327 = Extracellular_ligand_binding_dimerization
10_369 = Extracellular_dimerization
10_373 = Extracellular_dimerization
10_392 = Extracellular
10_396 = Extracellular
10_415 = Extracellular
10_418 = Extracellular
10_425 = Extracellular
10_430 = Extracellular
10_439 = Extracellular
10_461 = Extracellular
10_488 = Extracellular
10_516 = Extracellular
10_521 = Extracellular
10_525 = Extracellular
10_541 = Extracellular
10_548 = Extracellular
10_558 = Extracellular
10_590 = transmembrane
10_600 = TIR
10_716 = TIR
2_2 = Extracellular
2_3 = Extracellular
2_4 = Extracellular
2_7 = Extracellular
2_8 = Extracellular
2_10 = Extracellular
2_12 = Extracellular
2_13 = Extracellular
2_14 = Extracellular
2_15 = Extracellular
2_16 = Extracellular
2_18 = Extracellular
2_24 = Extracellular
2_25 = Extracellular_Nterm
2_26 = Extracellular_Nterm
2_27 = Extracellular_Nterm
2_29 = Extracellular_Nterm
2_33 = Extracellular_Nterm
2_44 = Extracellular_Nterm
2_73 = Extracellular_Nterm
2_79 = Extracellular_Nterm
2_92 = Extracellular_Nterm
2_93 = Extracellular_Nterm
2_100 = Extracellular_Nterm
2_111 = Extracellular_Nterm
2_116 = Extracellular_Nterm
2_118 = Extracellular_Nterm
2_128 = Extracellular_Nterm
2_138 = Extracellular_Nterm
2_147 = Extracellular_Nterm
2_166 = Extracellular_Central
2_177 = Extracellular_Central
2_182 = Extracellular_Central
2_207 = Extracellular_Central
2_212 = Extracellular_Central
2_213 = Extracellular_Central_H1
2_214 = Extracellular_Central_H1
2_221 = Extracellular_Central
2_224 = Extracellular_Central
2_225 = Extracellular_Central
2_226 = Extracellular_Central
2_230 = Extracellular_Central
2_237 = Extracellular_Central
2_242 = Extracellular_Central
2_244 = Extracellular_Central
2_245 = Extracellular_Central
2_251 = Extracellular_Central
2_252 = Extracellular_Central
2_254 = Extracellular_Central
2_257 = Extracellular_Central
2_259 = Extracellular_Central_PS
2_261 = Extracellular_Central
2_267 = Extracellular_Central_H2_ligand_binding
2_269 = Extracellular_Central_H2_ligand_binding
2_272 = Extracellular_Central_H2_ligand_binding
2_276 = Extracellular_Central_ligand_binding
2_279 = Extracellular_Central_ligand_binding
2_285 = Extracellular_Central_ligand_binding
2_290 = Extracellular_Central_ligand_binding
2_303 = Extracellular_Central_ligand_binding
2_305 = Extracellular_Central_ligand_binding
2_306 = Extracellular_Central_ligand_binding
2_322 = Extracellular_Central_ligand_binding_dimerization_Hydrophobic
2_325 = Extracellular_Central_ligand_binding_dimerization
2_339 = Extracellular_Cterm ligand_binding_dimerization
2_356 = Extracellular_Cterm_H3_dimerization
2_368 = Extracellular_Cterm_dimerization
2_371 = Extracellular_Cterm_dimerization_Hydrophobic
2_376 = Extracellular_Cterm_H4_dimerization_Hydrophobic_Hydrogen_bonding
2_383 = Extracellular_Cterm_dimerization
2_384 = Extracellular_Cterm_dimerization
2_392 = Extracellular_Cterm_dimerization
2_400 = Extracellular_Cterm_Hydrogen_bonding_Ionic
2_404 = Extracellular_Cterm_H5_Ionic
2_407 = Extracellular_Cterm
2_409 = Extracellular_Cterm
2_421 = Extracellular_Cterm
2_423 = Extracellular_Cterm
2_426 = Extracellular_Cterm
2_449 = Extracellular_Cterm
2_450 = Extracellular_Cterm
2_451 = Extracellular_Cterm
2_453 = Extracellular_Cterm
2_461 = Extracellular_Cterm
2_465 = Extracellular_Cterm
2_470 = Extracellular_Cterm
2_478 = Extracellular_Cterm
2_495 = Extracellular_Cterm
2_501 = Extracellular_Cterm
2_511 = Extracellular_Cterm
2_515 = Extracellular_Cterm
2_524 = Extracellular_Cterm
2_532 = Extracellular_Cterm
2_553 = Extracellular_Cterm
2_554 = Extracellular_Cterm
2_569 = Extracellular_Cterm
2_570 = Extracellular_Cterm
2_571 = Extracellular_Cterm
2_573 = Extracellular_Cterm
2_575 = Extracellular_Cterm
2_578 = Extracellular_Cterm
2_582 = Extracellular_Cterm
2_595 = transmembrane
2_635 = TIR
2_697 = TIR
2_705 = TIR
2_709 = TIR
